# Supplementary material for: Nanosecond pulsed electric fields induce cell-size-dependent selective permeabilization of urothelial cancer cells
Source: Commun Biol. 2025 Dec 30;9:153. doi: 10.1038/s42003-025-09432-7 (PMC12868620; doi:10.1038/s42003-025-09432-7)
Supplement: Supplementary file 4 — Supplementary Data [file 42003_2025_9432_MOESM4_ESM.xlsx]

## Sheet: Figure 1b
	Distance from the middle between the electrodes	Electric Field V/m
	-2.5	169.4
	-2.4	178.7
	-2.3	189
	-2.2	200.1
	-2.1	212.2
	-2	225.5
	-1.9	240.1
	-1.8	256.1
	-1.7	273.8
	-1.6	293.2
	-1.5	314.7
	-1.4	338.4
	-1.3	364.8
	-1.2	394
	-1.1	426.4
	-1	462.4
	-0.9	502.3
	-0.8	546.4
	-0.7	595.1
	-0.6	648.6
	-0.5	706.8
	-0.4	769.4
	-0.3	835.3
	-0.2	902.9
	-0.1	969.9
	0	1033.5
	0.1	1089.5
	0.2	1132.2
	0.3	1154
	0.4	1148.6
	0.5	1112.8
	0.6	1042.8
	0.7	936.6
	0.8	806.4
	0.9	674.4
	1	555.7
	1.1	456.4
	1.2	376.1
	1.3	312.1
	1.4	261.2
	1.5	220.9
	1.6	188.3
	1.7	162.7
	1.8	141.6
	1.9	124.4
	2	110.1
	2.1	98.3
	2.2	88.3
	2.3	79.8
	2.4	72.6
	2.5	66.4

## Sheet: Figure 1c
Time		HBLAK		UM-UC-3		T24		SV-HUC-1					HBLAK		UM-UC-3		T24		SV-HUC-1					HBLAK		UM-UC-3		T24		SV-HUC-1
		Mean	SE	Mean	SE	Mean	SE	Mean	SE				Mean	SE	Mean	SE	Mean	SE	Mean	SE				Mean	SE	Mean	SE	Mean	SE	Mean	SE
		0mM Ca		0mM Ca		0mM Ca		0mM Ca					2mM Ca		2mM Ca		2mM Ca		2mM Ca					5mM Ca		5mM Ca		5mM Ca		5mM Ca
3.67347		1.05496e-13	6.28451e-14	-5.76223e-14	2.16459e-14	-1.6297e-14	1.65714e-14	-5.41558e-14	3.25301e-14				-5.11305	3.63028	-8.42843e-15	7.8989e-15	-5.97913e-14	1.80271e-14	3.77219	1.12555				5.46318	1.92247	-4.95837e-15	7.60713e-15	-8.70554e-14	2.49608e-14	-1.09594e-13	2.95243e-14
7.34694		7.59993	6.13217	-0.309049	2.04005	1.89247	0.946782	3.99179	3.5531				6.50269	5.82483	-2.90563	1.75373	0.569868	0.657783	4.83926	1.5699				6.25967	3.77199	-0.0272123	1.32415	-9.04924	5.92727	0.697913	1.27099
11.0204		13.0684	8.4128	-1.55471	1.50713	2.69388	2.18448	0.565463	6.38457				2.82792	6.80075	-2.05022	1.0001	-0.177699	0.78036	9.12382	3.46712				15.2271	4.7464	-2.20796	2.41142	-9.73972	7.52805	-2.69453	2.42011
14.6939		15.3936	7.55881	11.3759	7.04808	31.0409	7.09847	4.83537	9.93535				12.6244	6.84116	7.43613	3.26087	2.3599	1.36418	11.9081	4.00944				17.3535	5.49295	13.2507	3.86563	-7.95337	10.0738	-1.59759	2.1603
18.3673		16.8076	7.22102	45.9319	14.012	74.2619	15.7518	16.9935	15.8588				31.3113	11.4236	30.9097	7.37604	14.483	3.26441	12.0458	3.29568				20.9873	4.7244	35.8011	7.33017	12.5354	10.8865	0.112241	2.81665
22.0408		38.226	10.941	99.5515	22.7813	131.099	25.9919	32.05	16.5174				62.4402	17.1135	55.8717	10.7714	35.5891	7.68868	18.4516	4.09945				38.0868	8.25861	60.1389	9.79915	44.498	12.0949	1.47931	3.26694
25.7143		64.6853	16.3807	174.286	33.4914	208.104	36.6028	56.336	21.3155				76.307	21.2683	88.4303	13.628	67.3761	12.8647	24.6788	4.52387				43.3105	8.58062	87.2219	13.3435	70.0745	16.4825	6.70003	3.19792
29.3878		78.8713	17.7771	257.314	45.6525	289.857	47.3825	86.5417	24.6813				91.7628	23.0203	125.421	17.2218	108.206	19.2956	28.2537	4.05405				50.2289	7.77331	115.887	16.0746	117.899	19.3101	12.4485	3.52363
33.0612		103.888	20.9386	352.006	58.8661	386.71	58.8502	121.964	28.7231				109.226	23.7714	164.156	20.8547	157.775	26.7498	40.041	4.68173				52.0859	6.88219	148.846	19.8912	156.786	24.0037	21.5052	3.65591
36.7347		123.379	23.2467	433.372	69.6462	466.343	67.7718	143.694	31.2073				122.269	21.925	198.068	24.9571	195.726	32.4207	39.3666	4.05658				72.9635	9.56024	174.424	22.6356	197.169	27.9717	27.9735	4.67552
40.4082		138.726	25.502	493.683	80.1783	541.591	77.1393	172.805	33.4728				130.36	24.4084	228.687	29.1978	224.822	35.9517	47.5735	4.42558				78.5069	8.90287	198.402	26.0287	224.431	30.2657	33.6888	5.33371
44.0816		155.467	25.6771	561.407	88.4342	599.981	84.6108	195.327	36.312				140.835	22.4255	251.543	30.9142	258.431	41.747	48.8822	4.86439				77.996	6.08618	213.656	28.5675	248.722	33.3583	38.2111	6.16273
47.7551		167.932	25.3073	622.117	96.3062	661.599	93.0429	212.89	33.5658				145.543	23.8921	270.794	32.296	278.807	44.2925	57.0108	4.93195				79.921	9.85198	232.869	32.1073	277.665	37.5483	43.5262	7.06393
51.4286		174.146	27.5296	684.047	106.903	719.526	99.0403	229.479	33.5278				149.633	23.6895	292.891	34.8579	304.286	47.9186	60.624	5.83317				81.832	7.35699	247.249	34.4888	296.619	38.4675	47.5922	7.61494
55.102		191.123	28.2014	736.695	111.523	769.638	105.029	249.489	32.9056				161.621	25.421	309.819	37.4804	325.565	51.4215	63.5849	4.73323				99.5749	10.361	259.67	36.2127	319.201	42.3161	52.698	8.30401
58.7755		193.933	28.5543	778.687	121.212	812.956	110.267	262.747	33.0851				169.487	25.0476	325.893	38.2979	342.835	53.9559	74.6046	6.37149				104.633	9.23708	273.677	38.5464	334.374	43.0176	51.3052	8.00514
62.449		206.463	30.109	838.139	126.966	862.741	116.104	291.086	38.3827				175.052	26.6432	345.641	41.1383	366.696	57.295	75.4238	6.52941				106.22	11.2011	286.77	41.2091	360.547	46.0233	56.6365	8.13881
66.1224		215.38	32.36	881.43	135.609	908.533	121.377	296.646	36.7925				189.659	27.5918	362.179	42.695	375.881	58.8967	75.2962	6.4341				101.655	10.7012	294.747	42.8125	378.877	48.1026	58.6608	8.53044
69.7959		226.049	31.2503	931.721	141.829	961.204	128.337	330.185	42.7044				196.737	30.1578	372.828	43.4444	395.351	61.8509	77.3513	6.17183				111.808	13.4393	310.561	45.2932	401.392	51.1922	60.7817	8.88884
73.4694		229.932	31.5087	976.147	148.45	1004.24	134.494	336.213	44.035				208.799	29.6563	388.573	44.7961	415.617	65.6379	89.2022	6.9473				121.908	13.2846	319.945	46.4694	409.329	52.2583	64.0244	8.76066
77.1429		244.126	32.3114	1021.48	154.963	1044.28	138.618	351.286	44.3422				210.14	28.6444	399.791	45.5363	426.556	66.5312	95.6533	8.54122				121.222	13.4696	332.872	49.3136	411.642	53.6095	66.7065	9.25352
80.8163		252.837	34.0142	1055.27	157.899	1081.04	144.039	369.644	46.9479				213.306	26.2106	415.732	48.6349	452.538	71.6357	94.3746	6.50797				112.293	10.5134	342.964	51.1185	430.243	55.0939	69.5373	9.74007
84.4898		252.634	32.7057	1087.02	164.301	1115.41	148.086	383.359	48.5603				215.498	27.5233	428.123	49.9004	465.916	72.6133	99.458	6.83491				121.473	10.8539	353.13	52.2039	448.275	57.8774	72.0278	9.81401
88.1633		260.951	34.3856	1129.73	171.33	1156.41	154.378	387.628	49.377				218.941	27.3763	442.434	50.8519	485.207	76.3598	96.1968	7.31505				127.001	9.88828	360.318	53.7148	464.097	60.1858	74.2127	9.8632
91.8367		275.937	34.864	1163.15	176.091	1186.55	157.418	401.712	50.0985				226.123	28.5345	454.841	51.9918	497.257	78.3964	99.0928	7.11958				114.519	10.1832	369.61	55.3809	472.258	59.9114	76.3751	10.4355
95.5102		272.82	33.586	1195.11	180.94	1236.15	161.715	422.063	50.0401				227.783	29.6183	463.757	52.1125	518.124	83.0182	93.593	6.65405				125.323	11.1499	378.024	55.9948	483.41	63.3639	81.2029	10.493
99.1837		285.583	35.4075	1227.02	186.031	1269.47	168.043	429.325	52.9324				236.397	29.4108	471.849	52.8445	535.13	85.4018	100.207	6.95063				129.273	13.2291	388.604	58.4817	499.233	64.8592	80.8104	10.7267
102.857		289.083	35.684	1258.56	190.94	1302.57	171.391	441.325	55.6968				240.84	30.9083	479.039	52.9118	540.564	85.2399	110.51	8.04602				126.454	10.7134	394.638	59.4038	519.686	67.7769	80.9109	11.5505
106.531		294.392	35.6265	1293.44	194.802	1341.64	177.543	449.164	57.3198				251.606	30.0847	494.116	56.272	555.763	87.8571	108.759	6.71657				126.698	11.3489	401.912	60.977	525.28	67.4526	83.395	11.6053
110.204		297.726	33.1385	1323.66	197.342	1377.54	179.628	468.111	59.5371				258.908	32.4943	501.917	54.6759	566.527	89.0398	107.797	7.4674				138.437	10.4224	409.826	62.8076	539.724	70.2955	84.3251	11.459
113.878		306.571	35.4313	1346.15	201.035	1407.69	185.219	471.92	61.3653				258.909	31.7526	517.278	56.5565	573.268	90.2701	122.037	6.82486				135.975	11.1514	417.178	64.3877	551.542	71.8349	84.8618	11.4657
117.551		311.144	34.7106	1388.94	209.069	1431.71	189.277	482.508	59.5174				267.914	32.3999	524.013	56.7796	588.463	93.3447	122.944	8.16631				134.954	10.5373	428.837	66.7749	565.67	73.1678	85.4511	11.6419
121.224		313.533	33.9136	1412.21	210.657	1476.58	194.288	496.697	61.259				257.608	31.2368	533.189	59.183	603.041	95.7358	118.628	8.53324				138.622	12.5308	430.431	65.7415	570.979	73.7662	87.4337	12.1562
124.898		322.403	37.3186	1440.9	215.362	1497.55	195.814	505.611	62.3113				261.365	30.3365	534.403	55.9224	610.562	96.8446	116.95	8.66463				135.818	11.0669	438.816	67.9125	575.165	74.916	87.7196	12.5377
128.571		325.945	35.6537	1472.56	221.371	1521.5	200.572	511.46	59.6776				270.618	31.9321	539.001	57.1014	620.249	98.5077	121.813	9.34611				143.014	12.3333	444.834	67.5071	585.146	76.0166	91.0521	12.2932
132.245		323.439	34.7039	1509.41	227.628	1571.92	206.334	523.843	66.1426				264.426	29.7423	553.851	60.0376	628.129	98.8826	125.411	9.1059				151.795	13.8978	451.618	69.6236	601.187	77.7197	93.6253	12.5229
135.918		328.27	34.7356	1524.91	228.877	1600.87	210.769	529.111	65.6346				270.846	30.3022	555.8	58.8684	632.291	100.18	125.851	9.30199				150.718	11.7134	462.488	71.7833	609.32	80.2952	96.13	12.8495
139.592		326.12	34.7621	1552.63	231.768	1624.33	214.409	535.844	66.0303				275.695	30.7494	566.325	60.0196	648.828	102.749	125.2	9.47502				140.586	12.9193	459.757	69.8161	616.723	80.8887	94.9553	13.1866
143.265		346.253	36.9468	1588.38	236.783	1642.8	217.916	549.593	68.4834				275.287	31.3151	576.299	61.4521	656.903	103.475	127.078	9.59438				155.826	13.4489	473.323	73.0089	630.438	83.4616	96.934	13.5487
146.939		350.488	39.975	1614.41	241.101	1671.24	222.722	551.251	70.8708				266.146	28.9533	579.633	60.8732	661.764	103.867	125.291	9.34992				146.777	14.2352	480.411	75.1057	647.482	85.1602	100.714	13.4503
150.612		353.583	39.6999	1635.3	247.403	1721.49	228.615	560.239	70.2349				281.855	31.3492	586.578	61.8189	674.315	106.453	132.068	8.78482				160.713	12.3137	483.487	75.5509	653.387	85.295	99.454	13.8356
154.286		352.226	39.5721	1670.15	249.304	1746.44	229.759	570.449	70.5479				288.194	31.9404	599.962	61.9412	682.096	107.271	131.509	11.3356				160.417	15.6488	486.7	76.386	662.668	87.7763	99.6712	13.8113
157.959		356.233	39.4234	1698.31	254.74	1778.86	235.963	577.215	72.3525				286.418	32.9255	605.037	61.9013	679.183	106.572	139.601	8.54596				151.124	14.7519	495.623	78.3224	669.616	89.1019	101.625	13.8743
161.633		358.886	37.6136	1715.5	258.486	1795.96	240.451	583.078	72.5353				282.519	29.1668	608.298	61.749	690.889	108.851	140.859	9.53682				149.232	12.8097	497.622	77.8796	692.325	91.1187	104.505	14.2137
165.306		358.49	38.8859	1736.3	262.23	1835.1	245.369	604.055	76.8566				285.562	29.9229	613.619	63.2356	690.03	108.507	139.442	9.80803				147.622	12.5071	503.626	78.1793	681.746	90.0926	105.712	13.9532
168.98		362.564	41.568	1768.26	268.316	1861.17	248.504	600.534	77.3223				279.424	31.7746	626.22	65.3954	699.419	111.052	139.632	9.9767				160.628	12.1893	510.716	80.2213	680.418	90.1702	104.588	14.4009
172.653		363.855	41.1614	1804.57	272.561	1900.33	255.35	618.405	77.016				298.482	33.8804	624.411	63.1435	703.028	111.104	139.291	11.0418				151.667	12.4369	515.803	80.8377	688.697	92.9548	105.499	14.4551
176.327		367.176	40.7623	1825.57	274.944	1926.62	257.183	619.828	78.9013				286.543	30.3753	640.047	65.913	715.624	112.692	136.266	10.6336				147.503	13.1465	518.282	80.7181	691.495	91.0046	106.639	14.7194
180		377.131	40.2083	1841.08	279.911	1940.98	258.123	609.23	76.6732				302.669	30.3478	643.645	66.6484	721.1	113.978	149.182	10.563				145.109	13.7601	518.048	80.4456	702.757	95.4527	109.211	15.0181
Statistics	0mM Ca												2mM Ca
	Number of families	1											Number of families	1										5mM Ca
	Number of comparisons per family	6											Number of comparisons per family	6										Number of comparisons per family	6
	Alpha	0.05											Alpha	0.05										Alpha	0.05
	Dunnett's T3 multiple comparisons test	Mean Diff,	95,00% CI of diff,	Below threshold?	Summary	Adjusted P Value							Dunnett's T3 multiple comparisons test	Mean Diff,	95,00% CI of diff,	Below threshold?	Summary	Adjusted P Value						Dunnett's T3 multiple comparisons test	Mean Diff,	95,00% CI of diff,	Below threshold?	Summary	Adjusted P Value
	HABLAK vs. SV-HUC 1	-21824	-34748 to -8900	Yes	***	0.0003	A-B						HABLAK vs. SV-HUC 1	16323	11664 to 20982	Yes	****	<0,0001	A-B					HABLAK vs. SV-HUC 1	5630	2651 to 8609	Yes	****	<0,0001	A-B
	HABLAK vs. UC3	-142733	-186225 to -99241	Yes	****	<0,0001	A-C						HABLAK vs. UC3	-37993	-50848 to -25138	Yes	****	<0,0001	A-C					HABLAK vs. UC3	-40146	-54172 to -26120	Yes	****	<0,0001	A-C
	HABLAK vs. T24	-151088	-201076 to -101100	Yes	****	<0,0001	A-D						HABLAK vs. T24	-45166	-68233 to -22099	Yes	****	<0,0001	A-D					HABLAK vs. T24	-57145	-72973 to -41317	Yes	****	<0,0001	A-D
	SV-HUC 1 vs. UC3	-120909	-164899 to -76919	Yes	****	<0,0001	B-C						SV-HUC 1 vs. UC3	-54316	-66811 to -41821	Yes	****	<0,0001	B-C					SV-HUC 1 vs. UC3	-45776	-59841 to -31711	Yes	****	<0,0001	B-C
	SV-HUC 1 vs. T24	-129264	-179793 to -78735	Yes	****	<0,0001	B-D						SV-HUC 1 vs. T24	-61489	-84381 to -38597	Yes	****	<0,0001	B-D					SV-HUC 1 vs. T24	-62775	-78637 to -46913	Yes	****	<0,0001	B-D
	UC3 vs. T24	-8355	-71006 to 54296	No	ns	0.9993	C-D						UC3 vs. T24	-7173	-32197 to 17851	No	ns	0.9585	C-D					UC3 vs. T24	-16999	-37029 to 3031	No	ns	0.1324	C-D

## Sheet: Figure 1d
0mM Ca2+										2mM Ca2+											5mM Ca2+
Hblak	SV-HUC 1	UM-UC3	T24							Hblak	SV-HUC 1	UM-UC3	T24								Hblak	SV-HUC 1	UM-UC3	T24
600.798	1089.81	3158.52	170.64							385.504	191.473	1188.14	992.483								259.965	157.106	1070.5	1155.62
603.773	591.507	814.053	2289.46							558.844	135.17	565.701	999.835								105.576	173.936	203.464	621.265
668.907	432.192	1232.98	535.402							323.574	261.254	1408.05	1543.9								251.781	47.8843	205.59	1265.63
289.033	582.768	1199.07	2288.12							393.435	83.4219	432.227	727.955								185.262	198.773	874.59	69.0059
322.548	394.453	3573.26	274.831							254.922	109.003	567.795	71.8176								112.046	174.628	224.951	560.772
369.171	1173.18	980.628	240.167							197.169	211.395	336.454	1259.46								229.991	237.716	1009.41	1196.15
336.848	595.99	412.504	2581.51							297.336	197.128	306.783	67.3833								83.5103	123.707	180.777	1144.08
255.736	1099.94	2729.59	229.934							371.472	67.9009	389.608	83.853								184.751	147.497	39.0246	80.67
482.994	354.781	3384.97	3290.41							395.864	143.225	1161.5	43.4081								78.8653	77.7771	628.025	692.246
476.637	298.554	2880.77	3847.47							418.073	129.628	1145.77	77.0879								102.873	22.1732	242.916	953.996
612.023	828.537	386.917	1716.39							261.541	161.52	454.752	73.646								66.5412	91.286	375.237	170.86
188.071	425.33	668.331	4581.46							167.72	123.963	671.16	1564.58								149.262	36.7244	301.643	186.863
256.581	270.257	435.597	4373.79							177.523	166.088	1004.13	1145.91								154.575	81.3144	1314.13	907.946
232.702	760.849	2203.4	4566.09							184.635	163.179	1096.96	725.217								153.777	132.395	179.889	1183.16
504.837	934.758	1889.03	329.678							152.426	136.434	595.335	1683.2								143.064	74.8211	396.441	87.8557
185.137	227.278	2531.08	3336.5							306.748	138.005	382.246	1724.94								115.169	202.284	251.714	992.483
297.69	296.729	390.932	3734.56							305.594	213.519	278.572	104.324								145.516	69.7584	279.991	1145.91
104.875	156.445	838.041	454.224							306.165	86.3484	494.779	999.835								89.4314	105.819	195.682	642.572
		3333.63	2624.27							306.026	155.092	539.11	725.217									21.002	216.625	36.4196
		4277.09	346.934							305.571	112.059	601.78	1182.5										878.46	172.026
Dunnett's T3 multiple comparisons test	Mean Diff,	95,00% CI of diff,	Below threshold?	Summary	Adjusted P Value					Dunnett's T3 multiple comparisons test	Mean Diff,	95,00% CI of diff,	Below threshold?	Summary	Adjusted P Value						Dunnett's T3 multiple comparisons test	Mean Diff,	95,00% CI of diff,	Below threshold?	Summary	Adjusted P Value
Hablak vs. SV-HUC 1	-206.9	-451,9 to 37,99	No	ns	0.1309	A-B				Hablak vs. SV-HUC 1	154.2	83,49 to 224,9	Yes	****	<0,0001	A-B					Hablak vs. SV-HUC 1	30.55	-25,60 to 86,70	No	ns	0.5761	A-B
Hablak vs. UC3	-1489	-2324 to -653,9	Yes	***	0.0003	A-C				Hablak vs. UC3	-377.5	-610,8 to -144,3	Yes	***	0.0007	A-C					Hablak vs. UC3	-308.3	-550,7 to -66,01	Yes	**	0.0085	A-C
Hablak vs. T24	-1713	-2799 to -627,9	Yes	**	0.0012	A-D				Hablak vs. T24	-486.3	-886,9 to -85,78	Yes	*	0.0126	A-D					Hablak vs. T24	-518.2	-818,7 to -217,6	Yes	***	0.0004	A-D
SV-HUC 1 vs. UC3	-1282	-2130 to -433,5	Yes	**	0.0016	B-C				SV-HUC 1 vs. UC3	-531.8	-760,0 to -303,5	Yes	****	<0,0001	B-C					SV-HUC 1 vs. UC3	-338.9	-581,7 to -96,05	Yes	**	0.0037	B-C
SV-HUC 1 vs. T24	-1507	-2598 to -415,3	Yes	**	0.004	B-D				SV-HUC 1 vs. T24	-640.5	-1039 to -242,1	Yes	***	0.001	B-D					SV-HUC 1 vs. T24	-548.7	-849,7 to -247,7	Yes	***	0.0002	B-D
UC3 vs. T24	-224.6	-1522 to 1073	No	ns	0.9971	C-D				UC3 vs. T24	-108.8	-549,5 to 331,9	No	ns	0.9801	C-D					UC3 vs. T24	-209.8	-575,6 to 156,0	No	ns	0.5195	C-D

## Sheet: Figure 2b
		HBLAK	0mM Ca						HBLAK	2mM Ca						HBLAK	5mM Ca							UM-UC3	0mM Ca						UM-UC3	2mM Ca						UM-UC3	5mM Ca							T24	0mM Ca
Time		7.5 kV/cm		10 kV/cm		11.5 kV/cm			7.5 kV/cm		10 kV/cm		11.5 kV/cm			7.5 kV/cm		10 kV/cm		11.5 kV/cm				7.5 kV/cm		10 kV/cm		11.5 kV/cm			7.5 kV/cm		10 kV/cm		11.5 kV/cm			7.5 kV/cm		10 kV/cm		11.5 kV/cm				7.5 kV/cm		10 kV/cm
		Mean	SE	Mean	SE	Mean	SE		Mean	SE	Mean	SE	Mean	SE		Mean	SE	Mean	SE	Mean	SE			Mean	SE	Mean	SE	Mean	SE		Mean	SE	Mean	SE	Mean	SE		Mean	SE	Mean	SE	Mean	SE			Mean	SE	Mean	SE
		0mM Ca		0mM Ca		0mM Ca			0mM Ca		0mM Ca		0mM Ca			0mM Ca		0mM Ca		0mM Ca				0mM Ca		0mM Ca		0mM Ca			0mM Ca		0mM Ca		0mM Ca			0mM Ca		0mM Ca		0mM Ca				0mM Ca		0mM Ca
3.67347		-4.93423e-14	6.73889e-14	6.56341e-14	8.67807e-14	1.05496e-13	6.28451e-14		3.64212	2.15323	-6.90441	3.6781	-5.11305	3.63028		1.93645	2.58382	11.8544	3.32455	5.46318	1.92247			-3.31254e-14	2.6925e-14	-2.80075e-14	2.78901e-14	-5.76223e-14	2.16459e-14		-1.57141e-15	4.57033e-15	-2.46279e-14	1.04232e-14	-8.42843e-15	7.8989e-15		3.89279e-16	1.2214e-15	-7.85967e-15	3.55722e-15	-4.95837e-15	7.60713e-15			-3.58108e-14	1.57996e-14	2.9448e-15	1.73691e-14
7.34694		2.50771	3.11735	13.3028	6.90859	7.59993	6.13217		5.57953	2.75046	-1.735	4.649	6.50269	5.82483		7.89166	3.52578	19.881	5.07115	6.25967	3.77199			-1.55279	0.818773	-0.55677	0.689178	-0.309049	2.04005		-1.291	0.454205	-2.19075	1.22189	-2.90563	1.75373		0.668526	0.370976	-0.816149	1.712	-0.0272123	1.32415			2.78482	2.15542	1.15409	1.47674
11.0204		-7.04109	5.42531	10.0433	6.98235	13.0684	8.4128		11.9883	4.15946	-4.06826	4.32033	2.82792	6.80075		2.8616	5.15629	24.828	4.0219	15.2271	4.7464			-2.86604	1.45982	-2.44829	1.00541	-1.55471	1.50713		-2.2952	0.812603	-2.43815	1.05936	-2.05022	1.0001		-0.037966	0.22527	0.0124261	1.36852	-2.20796	2.41142			3.30653	2.64044	-0.775675	3.06393
14.6939		-10.6686	5.18206	13.058	9.90213	15.3936	7.55881		16.9893	4.82159	9.49083	6.69557	12.6244	6.84116		10.2293	4.37453	19.537	5.82042	17.3535	5.49295			0.207458	1.88945	3.96056	2.06426	11.3759	7.04808		-2.07057	0.983145	-3.28086	3.17906	7.43613	3.26087		0.716822	0.338818	6.91136	4.4797	13.2507	3.86563			9.59321	3.03261	22.1468	6.46447
18.3673		6.81512	7.47447	9.68494	9.41614	16.8076	7.22102		23.0262	5.38354	25.9408	13.9144	31.3113	11.4236		27.2546	8.46199	21.9051	5.73391	20.9873	4.7244			9.91447	3.75078	15.5968	5.6373	45.9319	14.012		1.68593	1.52245	6.61181	4.72021	30.9097	7.37604		4.58642	1.4876	22.4301	7.14117	35.8011	7.33017			24.4429	6.92009	55.7184	11.2703
22.0408		6.85623	8.51425	14.1043	13.9224	38.226	10.941		31.2644	6.00407	45.6186	15.573	62.4402	17.1135		26.7319	6.52606	32.7662	6.97675	38.0868	8.25861			25.9435	7.38643	43.8987	10.7918	99.5515	22.7813		7.84566	3.02713	22.5395	6.19684	55.8717	10.7714		10.0717	2.88531	41.3773	9.15067	60.1389	9.79915			42.2461	10.0056	93.9825	17.5189
25.7143		26.6498	10.4255	50.2617	19.1968	64.6853	16.3807		38.1744	7.53094	63.8863	16.0017	76.307	21.2683		26.805	4.26695	39.8256	5.56157	43.3105	8.58062			49.1798	12.6039	75.1942	15.9883	174.286	33.4914		15.9966	4.85204	42.7226	8.1883	88.4303	13.628		19.8736	5.10761	60.9259	11.5988	87.2219	13.3435			63.987	13.9607	141.509	25.0123
29.3878		35.4339	14.1147	62.0756	19.796	78.8713	17.7771		46.2998	8.53505	66.5356	17.901	91.7628	23.0203		30.5546	6.62533	37.8102	7.43723	50.2289	7.77331			74.1408	15.5114	118.077	22.027	257.314	45.6525		27.2006	6.71133	64.9028	10.1745	125.421	17.2218		31.3181	7.69411	80.8972	13.9355	115.887	16.0746			86.2937	17.6745	198.665	33.0941
33.0612		45.7764	16.0999	83.7592	19.8089	103.888	20.9386		55.2363	8.98803	75.1645	17.7875	109.226	23.7714		26.7433	2.96442	50.9455	7.12935	52.0859	6.88219			101.617	17.3522	163.619	28.7386	352.006	58.8661		39.846	8.35004	90.4309	12.428	164.156	20.8547		46.1242	10.7024	105.059	16.6211	148.846	19.8912			118.294	21.7118	261.569	41.8267
36.7347		59.2845	18.127	95.7262	19.9654	123.379	23.2467		59.8294	9.21502	86.5343	19.9157	122.269	21.925		42.0776	8.40703	50.5522	8.1782	72.9635	9.56024			126.795	19.2423	210.735	34.4283	433.372	69.6462		52.2071	9.87101	111.379	14.3554	198.068	24.9571		58.4325	12.826	125.877	19.1176	174.424	22.6356			140.559	24.0027	321.127	48.9158
40.4082		61.1393	18.5803	110.308	19.7245	138.726	25.502		62.3928	8.46434	95.0844	21.4787	130.36	24.4084		40.8838	8.75207	58.27	7.27508	78.5069	8.90287			151.486	22.0683	250.761	39.58	493.683	80.1783		62.3739	11.2395	129.627	16.7621	228.687	29.1978		68.6095	14.6097	139.922	21.3726	198.402	26.0287			164.076	27.7496	371.687	55.2957
44.0816		69.8715	19.5079	124.381	22.1797	155.467	25.6771		65.0439	10.1497	100.287	22.4623	140.835	22.4255		37.8273	5.58531	55.6724	5.12534	77.996	6.08618			174.561	24.3178	289.105	44.1179	561.407	88.4342		72.3831	11.987	145.132	18.2174	251.543	30.9142		75.9307	15.3934	154.747	23.5739	213.656	28.5675			183.029	30.451	415.613	60.4292
47.7551		78.5741	21.2424	130.638	23.9373	167.932	25.3073		71.3539	10.6228	108.565	23.2745	145.543	23.8921		31.4833	4.74871	60.3476	7.925	79.921	9.85198			190.691	26.831	319.41	48.8407	622.117	96.3062		78.7607	12.6075	157.198	19.1454	270.794	32.296		83.8758	16.4656	164.64	25.3476	232.869	32.1073			201.007	31.9944	457.595	66.0871
51.4286		84.4318	22.9698	141.566	26.3446	174.146	27.5296		73.9324	10.9816	118.079	22.1004	149.633	23.6895		46.0141	6.98809	67.5667	8.07808	81.832	7.35699			206.524	28.6301	353.72	54.2895	684.047	106.903		87.1961	13.6811	166.717	20.3397	292.891	34.8579		91.9506	17.271	173.356	26.9106	247.249	34.4888			220.683	35.0166	496.567	71.0867
55.102		88.9889	24.2419	147.556	24.775	191.123	28.2014		73.8359	11.6098	123.249	23.7324	161.621	25.421		51.8945	7.38739	82.8119	10.1757	99.5749	10.361			225.056	31.4536	387.66	57.3058	736.695	111.523		93.6901	14.3468	180.975	21.7636	309.819	37.4804		97.6026	17.8913	185.535	28.7257	259.67	36.2127			234.676	37.7481	534.39	75.7192
58.7755		98.3943	25.2863	163.205	25.8852	193.933	28.5543		84.0657	12.8617	128.561	23.5499	169.487	25.0476		56.7482	8.32912	68.0939	7.5209	104.633	9.23708			238.124	31.7942	410.564	61.5216	778.687	121.212		99.269	14.8454	189.514	22.0922	325.893	38.2979		103.667	18.8116	195.393	30.5346	273.677	38.5464			253.893	40.1773	571.265	81.0993
62.449		107.775	28.6179	168.333	27.4432	206.463	30.109		79.4068	11.3655	134.851	23.4357	175.052	26.6432		47.7413	7.57261	71.3744	8.40297	106.22	11.2011			251.993	33.3569	440.605	64.9914	838.139	126.966		105.727	14.7717	200.306	23.2262	345.641	41.1383		110.076	19.476	201.967	31.8917	286.77	41.2091			270.237	42.6767	613.906	86.5712
66.1224		102.103	30.3438	170.038	26.4094	215.38	32.36		89.514	12.5696	142.39	25.2893	189.659	27.5918		47.1571	8.54658	86.7159	10.745	101.655	10.7012			267.521	35.371	466.956	68.4923	881.43	135.609		111.158	15.2955	207.794	23.9582	362.179	42.695		116.23	20.0942	210.708	33.8705	294.747	42.8125			280.658	43.8561	643.817	90.3983
69.7959		117.733	29.5429	179.946	27.7419	226.049	31.2503		89.0171	13.0301	147.014	24.4558	196.737	30.1578		54.641	9.67063	86.4924	11.5632	111.808	13.4393			278.66	36.4565	490.197	71.7652	931.721	141.829		116.794	16.0886	218.605	25.2072	372.828	43.4444		120.114	20.4625	217.402	34.6608	310.561	45.2932			292.131	46.3579	682.482	96.6857
73.4694		119.557	31.1187	181.589	28.2359	229.932	31.5087		87.3159	13.9245	150.597	25.6936	208.799	29.6563		48.1862	8.4928	90.0864	8.54231	121.908	13.2846			291.483	38.2887	517.485	76.2842	976.147	148.45		119.959	16.1005	227.18	26.0737	388.573	44.7961		124.538	21.3561	227.087	36.0161	319.945	46.4694			304.365	47.168	713.63	100.689
77.1429		126.705	31.5955	191.028	28.898	244.126	32.3114		97.0079	14.1282	156.793	27.2364	210.14	28.6444		64.9143	8.76074	87.9863	10.942	121.222	13.4696			304.901	40.5363	543.14	79.0341	1021.48	154.963		125.317	16.7932	233.82	26.3615	399.791	45.5363		128.054	22.3628	232.91	37.4371	332.872	49.3136			316.226	48.6536	743.358	104.313
80.8163		122.717	30.1455	198.176	30.0788	252.837	34.0142		97.8544	15.3306	162.954	25.2657	213.306	26.2106		52.7571	6.18999	93.9529	8.93955	112.293	10.5134			318.059	40.8456	555.155	81.5645	1055.27	157.899		131.363	18.3503	244.332	27.7725	415.732	48.6349		131.271	22.8253	238.005	38.2329	342.964	51.1185			329.782	51.6335	771.632	108.81
84.4898		127.435	32.5273	204.718	29.4573	252.634	32.7057		103.915	14.5819	171.868	27.6657	215.498	27.5233		63.8272	7.59394	77.0642	8.01892	121.473	10.8539			327.883	42.2335	581.48	83.1617	1087.02	164.301		134.653	17.994	253.662	28.4785	428.123	49.9004		134.494	23.3397	241.611	39.6309	353.13	52.2039			338.128	52.3509	797.746	111.956
88.1633		127.747	33.648	212.987	31.7276	260.951	34.3856		104.239	15.7118	171.754	27.3231	218.941	27.3763		64.8057	9.96954	96.2736	9.4829	127.001	9.88828			336.59	43.2367	599.707	86.5131	1129.73	171.33		137.32	17.7652	262.475	29.3496	442.434	50.8519		138.651	23.6037	248.967	40.5934	360.318	53.7148			350.883	54.1554	825.264	115.314
91.8367		133.955	32.7209	219.201	33.1704	275.937	34.864		105.212	16.0006	173.623	26.2929	226.123	28.5345		69.5231	9.44636	103.266	12.1005	114.519	10.1832			350.064	45.2457	617.785	87.8727	1163.15	176.091		140.765	18.2941	272.745	30.6687	454.841	51.9918		140.21	23.4749	253.512	42.2557	369.61	55.3809			363.645	56.3419	856.289	119.771
95.5102		135.791	32.8333	221.791	32.998	272.82	33.586		107.956	14.1406	173.359	26.5822	227.783	29.6183		70.9093	9.47871	94.3386	7.74559	125.323	11.1499			361.316	45.8732	637.953	90.5383	1195.11	180.94		145.349	19.1015	275.324	30.6577	463.757	52.1125		142.27	24.0409	262.042	43.0949	378.024	55.9948			376.192	57.8145	886.211	123.175
99.1837		138.699	32.9327	228.785	32.0258	285.583	35.4075		107.224	14.6596	181.338	26.8491	236.397	29.4108		68.1592	9.76942	102.5	10.6199	129.273	13.2291			365.245	47.0292	657.573	93.865	1227.02	186.031		148.87	19.3511	278.854	30.6031	471.849	52.8445		143.68	24.4519	266.788	44.3045	388.604	58.4817			387.925	59.0289	913.666	127.491
102.857		143.401	33.7028	240.488	33.8474	289.083	35.684		107.108	12.7494	184.573	28.1907	240.84	30.9083		65.4394	9.28986	93.5324	8.29687	126.454	10.7134			381.204	47.3486	676.543	97.6056	1258.56	190.94		152.794	18.8821	284.73	31.4512	479.039	52.9118		149.336	25.0348	274.705	45.7361	394.638	59.4038			400.052	61.6594	946.467	132.391
106.531		141.029	34.0586	233.722	35.0139	294.392	35.6265		114.206	15.1184	186.364	27.9329	251.606	30.0847		63.7253	10.1355	106.077	13.4778	126.698	11.3489			390.294	50.9408	694.359	100.493	1293.44	194.802		157.139	20.468	290.937	32.2515	494.116	56.272		150.705	25.6742	278.34	46.3307	401.912	60.977			409.818	62.5427	975.368	136.862
110.204		134.045	34.3178	245.391	36.3072	297.726	33.1385		112.736	14.4506	187.674	27.4128	258.908	32.4943		65.1505	9.04518	100.015	10.949	138.437	10.4224			395.128	49.6051	712.384	103.688	1323.66	197.342		161.371	20.7941	296.51	32.9667	501.917	54.6759		153.422	25.7297	281.412	47.0186	409.826	62.8076			413.894	64.3776	987.866	139.592
113.878		146.799	34.1652	248.928	35.88	306.571	35.4313		116.527	16.1649	192.382	28.4288	258.909	31.7526		68.2245	8.43068	111.656	10.9458	135.975	11.1514			407.097	52.0937	730.859	105.058	1346.15	201.035		160.999	20.0347	296.818	32.2674	517.278	56.5565		156.739	26.2928	285.465	47.3223	417.178	64.3877			425.817	66.3784	1012.36	143.203
117.551		148.641	33.5389	254.743	37.0231	311.144	34.7106		116.723	14.9498	200.251	29.8989	267.914	32.3999		61.2669	9.22379	108.182	10.1825	134.954	10.5373			419.439	54.3625	744.814	107.774	1388.94	209.069		163.907	20.2908	301.291	32.862	524.013	56.7796		156.605	26.2544	289.35	48.7811	428.837	66.7749			434.127	69.3457	1030.74	145.124
121.224		144.713	34.9294	258.442	37.4264	313.533	33.9136		119.532	15.046	198.57	28.3033	257.608	31.2368		66.9778	8.9472	122.341	9.5975	138.622	12.5308			429.319	54.7682	762.415	110.002	1412.21	210.657		166.674	20.4244	309.151	33.8472	533.189	59.183		159.008	26.4619	294.12	49.3614	430.431	65.7415			444.413	70.7657	1055.6	149.158
124.898		153.132	36.5031	265.801	38.7643	322.403	37.3186		124.946	17.753	201.478	29.4394	261.365	30.3365		68.7134	8.17342	104.133	9.5396	135.818	11.0669			430.799	56.925	779.131	111.802	1440.9	215.362		171.806	20.7913	316.187	35.176	534.403	55.9224		164.329	27.4903	300.133	49.8135	438.816	67.9125			452.433	72.4343	1086.18	153.411
128.571		154.742	38.3442	268.27	38.6171	325.945	35.6537		126.332	17.6505	203.858	29.7558	270.618	31.9321		70.5033	9.38239	106.234	9.99689	143.014	12.3333			448.121	56.7817	793.329	113.792	1472.56	221.371		171.065	21.1663	323.543	36.2505	539.001	57.1014		166.684	27.63	298.842	50.5305	444.834	67.5071			460.833	73.4392	1107.71	157.284
132.245		157.662	37.0412	270.877	37.913	323.439	34.7039		125.761	16.9964	206.821	31.5178	264.426	29.7423		69.1792	9.31843	120.171	11.1576	151.795	13.8978			456.1	60.5245	814.567	117.406	1509.41	227.628		174.763	21.3813	323.961	35.1723	553.851	60.0376		169.045	27.8016	304.346	51.177	451.618	69.6236			471.006	75.1128	1133.35	161.03
135.918		152.496	37.9909	274.132	39.7547	328.27	34.7356		126.914	16.8912	206.044	29.942	270.846	30.3022		62.6815	7.7399	103.843	11.9727	150.718	11.7134			463.721	60.6262	833.104	119.346	1524.91	228.877		174.271	21.6082	329.626	36.4133	555.8	58.8684		170.265	28.4584	307.831	51.3798	462.488	71.7833			480.618	77.8363	1151.27	163.835
139.592		162.72	38.4251	276.859	37.9218	326.12	34.7621		127.019	15.7441	214.097	30.6068	275.695	30.7494		72.0464	10.2631	108.945	10.8799	140.586	12.9193			472.639	61.1307	837.466	121.518	1552.63	231.768		178.315	22.1285	335.442	36.9694	566.325	60.0196		171.664	28.513	314.185	52.835	459.757	69.8161			489.986	77.6463	1184.55	167.797
143.265		160.201	37.7232	284.945	40.0032	346.253	36.9468		127.69	16.4996	219.942	28.8303	275.287	31.3151		70.5433	10.276	117.751	9.56825	155.826	13.4489			474.322	60.9396	856.464	124.69	1588.38	236.783		181.891	22.3016	338.101	37.0563	576.299	61.4521		171.456	28.3011	318.815	53.1724	473.323	73.0089			497.01	79.8858	1199.96	170.466
146.939		159.529	39.0586	283.646	39.0483	350.488	39.975		136.104	19.4343	217.141	30.0192	266.146	28.9533		58.8227	10.3049	110.233	9.14514	146.777	14.2352			491.6	63.368	873.39	126.2	1614.41	241.101		186.265	22.8913	343.951	37.0291	579.633	60.8732		174.951	28.3927	317.593	53.514	480.411	75.1057			505.561	80.9934	1221.7	173.331
150.612		165.509	39.8722	285.105	39.344	353.583	39.6999		138.218	19.6577	213.696	30.3306	281.855	31.3492		58.9741	9.48137	108.5	9.88798	160.713	12.3137			492.516	64.2129	891.977	128.846	1635.3	247.403		187.698	23.4835	353.066	37.6481	586.578	61.8189		174.801	28.9393	321.855	52.7466	483.487	75.5509			510.544	82.1387	1236.85	175.461
154.286		169.7	41.4436	296.432	41.2	352.226	39.5721		131.153	17.0941	224.577	31.7483	288.194	31.9404		79.4079	9.65911	113.289	9.7146	160.417	15.6488			501.189	67.7481	899.933	130.697	1670.15	249.304		187.989	23.0413	356.357	39.2185	599.962	61.9412		178.898	28.8235	326.615	54.5377	486.7	76.386			525.493	84.6145	1253.71	177.77
157.959		169.834	40.6875	305.309	40.8269	356.233	39.4234		134.315	17.5602	226.636	32.6866	286.418	32.9255		83.0288	10.5794	112.722	11.6429	151.124	14.7519			516.718	69.9139	910.048	133.38	1698.31	254.74		191.13	23.4947	360.562	39.088	605.037	61.9013		180.011	29.6217	332.728	55.4166	495.623	78.3224			532.576	85.3343	1279.77	181.825
161.633		171.088	40.7755	301.279	41.7681	358.886	37.6136		134.511	16.4149	218.563	33.7051	282.519	29.1668		74.4614	11.6251	123.669	12.1471	149.232	12.8097			513.038	66.6771	915.88	135.331	1715.5	258.486		194.886	24.6341	360.339	39.2024	608.298	61.749		182.574	29.9163	334.537	56.7519	497.622	77.8796			542.054	86.9777	1292.61	183.132
165.306		176.524	40.9948	302.127	41.2418	358.49	38.8859		131.887	16.4643	220.941	31.0716	285.562	29.9229		70.1159	10.4327	119.653	11.9583	147.622	12.5071			522.672	66.7464	938.829	138.626	1736.3	262.23		197.925	25.3514	365.097	39.2592	613.619	63.2356		184.133	29.8099	335.793	55.6175	503.626	78.1793			550.952	86.9472	1320.81	188.067
168.98		176.284	41.0507	308.429	41.8139	362.564	41.568		131.424	17.1518	226.932	32.9768	279.424	31.7746		64.1676	9.17986	117.9	11.1434	160.628	12.1893			534.062	69.3528	957.913	143.393	1768.26	268.316		198.868	24.4374	369.186	39.3167	626.22	65.3954		186.635	30.1025	341.763	57.3664	510.716	80.2213			550.991	86.686	1340.22	189.989
172.653		177.871	42.1866	305.842	41.0764	363.855	41.1614		135.931	18.2756	232.657	32.8935	298.482	33.8804		76.5119	9.55002	117.021	11.7895	151.667	12.4369			547.197	72.962	975.125	143.674	1804.57	272.561		198.955	24.2168	374.881	40.7832	624.411	63.1435		187.906	30.3163	344.765	57.7064	515.803	80.8377			557.864	88.5997	1360.57	194.123
176.327		177.814	42.4086	310.784	41.3152	367.176	40.7623		135.624	17.3237	230.806	32.236	286.543	30.3753		79.6834	8.60303	118.043	11.8259	147.503	13.1465			544.288	71.4099	984.611	146.327	1825.57	274.944		202.988	25.3405	377.619	40.5455	640.047	65.913		189.669	30.4391	345.828	57.2171	518.282	80.7181			563.275	89.1607	1372.36	196.311
180		178.482	41.3288	311.468	41.3836	377.131	40.2083		134.607	17.245	230.288	32.4266	302.669	30.3478		74.1332	9.38951	108.71	10.7894	145.109	13.7601			550.354	73.7615	991.748	149.524	1841.08	279.911		202.19	24.3411	378.922	41.2279	643.645	66.6484		190.671	31.0986	346.792	58.0028	518.048	80.4456			571.344	91.0013	1379.87	196.981
[truncated: 32 more columns]

## Sheet: Figura 2c
11.5 kV/cm																	10 kV/cm																	7.5 kV/cm
0mM Ca2+	2mM Ca2+	5mM Ca2+		0mM Ca2+	2mM Ca2+	5mM Ca2+		0mM Ca2+	2mM Ca2+	5mM Ca2+		0mM Ca2+	2mM Ca2+	5mM Ca2+			0mM Ca2+	2mM Ca2+	5mM Ca2+		0mM Ca2+	2mM Ca2+	5mM Ca2+		0mM Ca2+	2mM Ca2+	5mM Ca2+		0mM Ca2+	2mM Ca2+	5mM Ca2+			0mM Ca2+	2mM Ca2+	5mM Ca2+		0mM Ca2+	2mM Ca2+	5mM Ca2+		0mM Ca2+	2mM Ca2+	5mM Ca2+		0mM Ca2+	2mM Ca2+	5mM Ca2+
UM-UC3	UM-UC3	UM-UC3		T24	T24	T24		SV-HUC1	SV-HUC1	SV-HUC1		HBLAK	HBLAK	HBLAK			UM-UC3	UM-UC3	UM-UC3		T24	T24	T24		SV-HUC1	SV-HUC1	SV-HUC1		HBLAK	HBLAK	HBLAK			UM-UC3	UM-UC3	UM-UC3		T24	T24	T24		SV-HUC1	SV-HUC1	SV-HUC1		HBLAK	HBLAK	HBLAK
203.52	104.97	39.43		163.96	12.96	62.44		105.93	39.31	69.88		101.47	130.47	0.08			110.86	65.03	49.92		139.92	81.57	84.2		53.97	37.48	70.64		0.94	68.05	97.62			75.43	106.1	97.72		114.09	90.31	295.5		144.15	70.05	125.53		69.79	266.33	7.22
90.11	72.19	65.18		86.16	100.45	99.39		56.07	0.56	72.08		0.18	15.63	91.25			122.86	107.09	70.84		134.72	91.14	62.66		120.4	201.74	2.49		4.64	12.32	0.32			83.43	310.36	117.48		112.66	63.16	33.43		0.43	45.83	0.45		10.51	113.93	0.28
52.82	84.71	114.87		129.35	29.47	68.68		110.55	327.4	40.4		64.68	15.76	0.17			93.36	92.25	76.04		105.25	94.22	65.26		91.33	141.71	12.47		0.54	0.6	53.77			33.13	118.61	0.21		115.16	82.52	119.93		0.51	0.44	0.58		97.85	72.83	0.85
106.78	99.21	23.32		98.71	157.93	21.69		149.15	434.26	0.95		82.31	48.26	84.11			125.44	54.59	20.34		128.28	95.07	127.71		78.84	73.97	180.03		128.53	6.02	0.62			69.36	51.14	124.43		116.83	50.44	25.89		174.69	173.02	0.34		106.3	107.41	0.73
149.27	81.37	119.97		186.38	170.72	111.33		28.46	0.65	0.07		171.59	92.22	75.92			151.25	82.61	79.18		160.17	97.43	99.8		67.98	28.82	117.53		0.62	158.82	0.76			7.01	0.58	0.47		109.49	51.4	23.82		158.39	157.18	5.5		127.24	50.78	61.94
134.4	72.16	58.85		164.3	45.86	28.06		150.13	73.71	368.29		56.81	237.58	118.04			107.22	69.22	16.61		144.76	79.7	78.92		145.7	10.26	53.87		0.77	58.17	137.85			3.73	16.89	179.12		118.78	36.07	122.4		240.09	12.27	144.25		0.3	0.37	26.92
176.1	48.12	149.26		86.91	81.81	71.03		5.05	104.27	0.94		13.67	41.93	57.44			119.65	100.04	59.19		95.75	85.17	100.53		107.74	50.19	23.82		69.63	34.02	58.46			268.87	96.11	52.45		106.52	52.85	196.17		200.45	0.24	0.85		11.01	43	126.98
56.1	85.96	93.01		166.19	118	82.41		113.66	0.09	0.16		129.03	77.12	12.13			107.39	82.92	92.99		104.82	71.47	69.73		129.09	17.73	82.87		240.3	119.52	24.51			78.26	162.34	0.35		121.19	31.53	117.93		46.38	86.5	14.8		10.43	97.77	198.73
103.86	72.1	73.12		102.76	69.74	87.17		113.29	0.7	0.09		144.91	113.91	7.94			156.1	91.78	92.48		97.51	82.58	122.85		62.31	58.12	0.71		71.07	91.83	80.65			51.74	18.63	89.61		121.95	67.82	254.17		0.58	18.73	92.21		90.97	0.55	38.8
136.87	107.03	48.81		66.89	157.19	37.27		121.84	30.05	0.86		13.98	138.82	0.61			145.87	70.02	55.43		118.02	97.09	49.06		119.34	158.08	61.42		61.86	126.07	82.74			146.44	65.56	104.43		111.05	54.64	0.35		28.73	29.27	0.37		39.2	34.74	13.9
42.62	72.69	85.5		183.54	124.8	59.6		37.98	0.64	8.3		23.07	46.52	83.15			130.18	39.34	7.83		98.75	76.75	81.33		157.89	47.25	36.96		136.22	94.01	101.02			63.04	73.21	0.55		108.2	113.7	109.76		147.36	85.04	0.12		88.21	0.26	0.27
85.72	44.76	47.83		78.82	117.76	82.52		75.79	0.8	35.91		8.38	82.69	9.3			112.7	89.36	67.92		152.1	104.6	126.9		143.79	125.34	156.74		0.77	181.51	65.86			106.47	114.6	0.4		109.43	44.58	0.69		54.13	55.67	251.2		92.92	50.46	0.45
105.6	73.74	99.5		208.48	61.82	72.5		88.43	109.12	0.4		72.18	37.52	66.41			108.87	84.03	87.69		124.61	78.73	107.46		65.39	151.79	108.93		225.74	24.52	64.88			203.72	0.58	38.43		104.66	148.12	71.89		28.45	111.52	0.08		45.38	22.32	43.31
108.3	105.97	102.58		61.29	74.58	82.55		123.83	27.87	0.21		0.72	89.14	47.99			102.99	68.57	78.02		135.78	82.3	95.15		141.61	0.55	4.46		208.2	14.72	82.33			122.14	76.66	29.1		118.77	71.07	0.29		199.6	0.7	45.9		86.04	79.39	0.09
74.69	53.15	37.63		119.67	0.04	80.48		75.67	158.61	0.29		0.34	22.41	0.57			125.18	63.13	38.4		146.45	88.06	25.81		110.13	105.88	0.21		0.88	70.28	45.66			33.49	88.51	0.54		123.54	80.2	160.78		0.62	42.54	0.96		27.4	0.43	109.42
153.56	21.95	44.53		139.71	87.16	126.74		207.26	1.73	68.38		73.71	36.65	0.02			129.6	35.75	57.37		161.83	70.12	117.86		32.72	79.03	0.7		183.42	23.53	27.72			301.38	54.1	114.75		119.18	68.63	0.27		45.21	101.08	0.6		5.45	158.14	0.43
169	97.18	74.8		133.31	124.56	114.69		221.92	102.58	0.34		30.05	30.63	150.12			122.61	93.5	111.68		120.5	89.04	33.01		136.55	6.46	132.79		46.63	36.85	109.24			191.9	28.01	62.71		121.25	121.09	0.78		131.68	116.25	470.3		44.55	0.71	0.15
114.17	94.73	71.24		160.95	0.08	164.88			129.31	111.2		82.76	92.75	73.36			101.36	72.02	81.4		149.65	91.33	109.99		105.14	110.84	91.17		9.7	79.71	61.41			202.68	69.93	86.24		114.43	32.13	81.53		76.54	239.79	119.45		113.68	107.37	0.97
84.7	12.76	72.45		113.58	107.46	80.13			120.91	511.03							99.82	84	98.24		177.37	97.01	65.4		133.91	16.78	136.62		167.28	89.2	37.97			71.03	0.68	100.84		111.69	18.16	0.12		275.55	63.39	0.35		59.65	38.62	0.51
171.78	95.24	78.09		149.05	35.77	186.45			247.04	330.69							126.67	74.76	38.44		163.74	106.63	56.37		76.18	177.66	4.26		100.94	49.94	85.38			126.75	86.37	56.82		121.13	61.56	0.75		124.76	28.97	0.26		72.49	32.02	202.99
UM-UC3																	UM-UC3																	UM-UC3
Dunnett's T3 multiple comparisons test	Mean Diff,	95,00% CI of diff,	Below threshold?	Summary	Adjusted P Value												Dunnett's T3 multiple comparisons test	Mean Diff,	95,00% CI of diff,	Below threshold?	Summary	Adjusted P Value												Dunnett's T3 multiple comparisons test	Mean Diff,	95,00% CI of diff,	Below threshold?	Summary	Adjusted P Value
11.5 kV/cm vs. 10 kV/cm	41	11,55 to 70,45	Yes	**	0.0042	A-B											Column A vs. Column B	45	14,08 to 75,92	Yes	**	0.0027	A-B											Column A vs. Column B	35	-26,06 to 96,06	No	ns	0.4033	A-B
11.5 kV/cm vs. 7.5 kV/cm	41	10,28 to 71,72	Yes	**	0.006	A-C											Column A vs. Column C	49	25,36 to 72,64	Yes	****	<0,0001	A-C											Column A vs. Column C	49	-6,593 to 104,6	No	ns	0.0971	A-C
10 kV/cm vs. 7.5 kV/cm	0		No	ns	>0,9999	B-C											Column B vs. Column C	4	-27,16 to 35,16	No	ns	0.9836	B-C											Column B vs. Column C	14	-35,25 to 63,25	No	ns	0.8574	B-C
T24																	T24																	T24
Dunnett's T3 multiple comparisons test	Mean Diff,	95,00% CI of diff,	Below threshold?	Summary	Adjusted P Value												Dunnett's T3 multiple comparisons test	Mean Diff,	95,00% CI of diff,	Below threshold?	Summary	Adjusted P Value												Dunnett's T3 multiple comparisons test	Mean Diff,	95,00% CI of diff,	Below threshold?	Summary	Adjusted P Value
Column A vs. Column B	46	8,533 to 83,47	Yes	*	0.012	A-B											Column A vs. Column B	45	14,08 to 75,92	Yes	**	0.0027	A-B											Column A vs. Column B	48	28,95 to 67,05	Yes	****	<0,0001	A-B
Column A vs. Column C	44	11,14 to 76,86	Yes	**	0.0057	A-C											Column A vs. Column C	49	25,36 to 72,64	Yes	****	<0,0001	A-C											Column A vs. Column C	34	-18,01 to 86,01	No	ns	0.2793	A-C
Column B vs. Column C	-2	-38,87 to 34,87	No	ns	0.9987	B-C											Column B vs. Column C	4	-27,16 to 35,16	No	ns	0.9836	B-C											Column B vs. Column C	-14	-68,26 to 40,26	No	ns	0.8841	B-C
HBLAK																	HBLAK																	HBLAK
Dunnett's T3 multiple comparisons test	Mean Diff,	95,00% CI of diff,	Below threshold?	Summary	Adjusted P Value												Dunnett's T3 multiple comparisons test	Mean Diff,	95,00% CI of diff,	Below threshold?	Summary	Adjusted P Value												Dunnett's T3 multiple comparisons test	Mean Diff,	95,00% CI of diff,	Below threshold?	Summary	Adjusted P Value
Column A vs. Column B	18	-54,33 to 90,33	No	ns	0.8955	A-B											Column A vs. Column B	16	-40,16 to 72,16	No	ns	0.8511	A-B											Column A vs. Column B	-4	-47,40 to 39,40	No	ns	0.9937	A-B
Column A vs. Column C	31	-53,49 to 115,5	No	ns	0.7269	A-C											Column A vs. Column C	22	-31,20 to 75,20	No	ns	0.6479	A-C											Column A vs. Column C	18	-25,51 to 61,51	No	ns	0.6539	A-C
Column B vs. Column C	13	-84,72 to 110,7	No	ns	0.982	B-C											Column B vs. Column C	6	-29,59 to 41,59	No	ns	0.9646	B-C											Column B vs. Column C	22	-29,94 to 73,94	No	ns	0.6456	B-C
SV-HUC 1																	SV-HUC 1																	SV-HUC 1
Dunnett's T3 multiple comparisons test	Mean Diff,	95,00% CI of diff,	Below threshold?	Summary	Adjusted P Value												Dunnett's T3 multiple comparisons test	Mean Diff,	95,00% CI of diff,	Below threshold?	Summary	Adjusted P Value												Dunnett's T3 multiple comparisons test	Mean Diff,	95,00% CI of diff,	Below threshold?	Summary	Adjusted P Value
Column A vs. Column B	18	-54,33 to 90,33	No	ns	0.8955	A-B											Column A vs. Column B	24	-24,96 to 72,96	No	ns	0.529	A-B											Column A vs. Column B	32	-28,53 to 92,53	No	ns	0.4676	A-B
Column A vs. Column C	31	-53,49 to 115,5	No	ns	0.7269	A-C											Column A vs. Column C	40	-37,84 to 117,8	No	ns	0.4891	A-C											Column A vs. Column C	40	-42,13 to 122,1	No	ns	0.5364	A-C
Column B vs. Column C	13	-84,72 to 110,7	No	ns	0.982	B-C											Column B vs. Column C	16	-57,05 to 89,05	No	ns	0.9224	B-C											Column B vs. Column C	8	-67,92 to 83,92	No	ns	0.9905	B-C

## Sheet: Figure 3b
Cell Area											Form Factor											Major Axis											Minor Axis
HBLAK	SV-HUC-1	T24	UM-UC3								HBLAK	SV-HUC-1	T24	UM-UC3								HBLAK	SV-HUC-1	T24	UM-UC3								HBLAK	SV-HUC-1	T24	UM-UC3
268.393	253.384	492.92	497.501								0.533229	0.511504	0.520512	0.533526								23.3944	23.7062	32.3216	33.2717								15.8388	14.7766	20.7544	20.8766
267.918	389.081	557.682	454.854								0.547776	0.57463	0.633432	0.565474								22.9816	29.2199	32.8986	31.1105								15.8069	17.8851	22.7088	19.971
244.57	220.346	492.92	497.501								0.703989	0.552086	0.587007	0.534138								21.3373	21.6691	36.1327	27.1183								14.9607	13.5985	23.7039	18.2321
446.299	397.566	557.682	454.854								0.608402	0.619354	0.657507	0.545019								30.2377	28.1103	32.3378	30.0178								19.9138	18.4563	21.852	20.2195
274.921	284.947	630.184	364.261								0.619758	0.646037	0.633637	0.513176								23.1154	23.8052	36.153	34.9107								15.7403	15.5156	25.1699	21.4461
261.872	421.037	531.103	444.317								0.676713	0.640691	0.424225	0.512664								22.3278	28.5424	34.3532	37.2363								15.2586	19.1364	22.388	22.202
309.091	216.671	676.131	533.36								0.570904	0.553153	0.46688	0.538139								25.524	21.8449	38.8313	30.8764								16.4385	13.5632	25.4631	20.1326
347.806	397.962	538.785	595.648								0.553541	0.563321	0.628938	0.594324								26.9152	29.3505	34.0663	26.4601								17.2103	18.4968	24.2442	17.8095
296.209	219.653	717.908	440.583								0.68201	0.547532	0.61526	0.538637								23.3043	22.0534	35.6694	32.151								16.6296	13.5856	24.8363	20.7553
410.119	412.905	623.227	353.376								0.552561	0.569357	0.500793	0.518761								29.8132	31.0132	42.6575	33.3746								18.9664	17.8178	26.9301	20.1032
349.196	387.326	656.177	483.229								0.652418	0.603204	0.569671	0.617383								26.4819	28.846	29.053	28.0003								17.6677	17.6611	19.0307	19.0864
304.52	339.177	830.262	489.334								0.642783	0.582792	0.556553	0.590403								24.6961	26.6863	33.5373	34.9942								16.5421	16.6172	22.7278	23.5743
185.732	124.4	400.797	401.819								0.532976	0.546763	0.579248	0.624822								19.4734	16.4978	30.6014	30.9022								13.2586	10.1539	20.052	20.8949
224.152	147.316	554.911	609.31								0.565207	0.566115	0.620267	0.611905								21.5665	17.5752	27.7068	34.8767								14.2686	11.3797	20.8116	22.8993
210.317	158.604	457.946	487.743								0.631404	0.578794	0.577771	0.594373								20.3327	18.4615	33.077	35.3043								13.771	11.5414	23.756	25.72
165.537	121.082	431.336	616.607								0.507994	0.567541	0.568513	0.605911								18.292	16.1291	36.273	35.5209								12.6296	10.128	23.6593	23.0432
217.498	159.68	584.625	689.48								0.54554	0.577889	0.597753	0.35861								21.4082	18.4604	31.8684	41.7248								13.9407	11.6338	20.4989	22.8649
235.982	148.017	629.688	615.43								0.596169	0.519282	0.636613	0.688397								21.5659	18.658	29.3964	31.5931								14.77	11.0161	18.921	21.1866
Dunnett's T3 multiple comparisons test	Mean Diff,	95,00% CI of diff,	Below threshold?	Summary	Adjusted P Value						Dunnett's T3 multiple comparisons test	Mean Diff,	95,00% CI of diff,	Below threshold?	Summary	Adjusted P Value						Dunnett's T3 multiple comparisons test	Mean Diff,	95,00% CI of diff,	Below threshold?	Summary	Adjusted P Value						Dunnett's T3 multiple comparisons test	Mean Diff,	95,00% CI of diff,	Below threshold?	Summary	Adjusted P Value
HABLAK vs. SV-HUC-1	12.28	-76,91 to 101,5	No	ns	0.9991	A-B					HABLAK vs. SV-HUC-1	0.02241	-0,02340 to 0,06821	No	ns	0.6715	A-B					HABLAK vs. SV-HUC-1	0.1188	-3,859 to 4,096	No	ns	>0,9999	A-B					HABLAK vs. SV-HUC-1	1.147	-1,311 to 3,605	No	ns	0.7146	A-B
HABLAK vs. T24	-296.9	-382,7 to -211,1	Yes	****	<0,0001	A-C					HABLAK vs. T24	0.01938	-0,03727 to 0,07602	No	ns	0.9137	A-C					HABLAK vs. T24	-10.23	-13,44 to -7,023	Yes	****	<0,0001	A-C					HABLAK vs. T24	-6.883	-8,847 to -4,919	Yes	****	<0,0001	A-C
HABLAK vs. UC3	-222.7	-300,8 to -144,6	Yes	****	<0,0001	A-D					HABLAK vs. UC3	0.03543	-0,02422 to 0,09508	No	ns	0.4761	A-D					HABLAK vs. UC3	-9.26	-12,55 to -5,972	Yes	****	<0,0001	A-D					HABLAK vs. UC3	-5.411	-7,217 to -3,606	Yes	****	<0,0001	A-D
SV-HUC-1 vs. T24	-309.2	-410,8 to -207,5	Yes	****	<0,0001	B-C					SV-HUC-1 vs. T24	-0.00303	-0,05152 to 0,04546	No	ns	>0,9999	B-C					SV-HUC-1 vs. T24	-10.35	-14,44 to -6,262	Yes	****	<0,0001	B-C					SV-HUC-1 vs. T24	-8.03	-10,61 to -5,452	Yes	****	<0,0001	B-C
SV-HUC-1 vs. UC3	-235	-330,7 to -139,3	Yes	****	<0,0001	B-D					SV-HUC-1 vs. UC3	0.01302	-0,03907 to 0,06511	No	ns	0.9774	B-D					SV-HUC-1 vs. UC3	-9.379	-13,52 to -5,239	Yes	****	<0,0001	B-D					SV-HUC-1 vs. UC3	-6.559	-9,036 to -4,081	Yes	****	<0,0001	B-D
T24 vs. UC3	74.17	-18,65 to 167,0	No	ns	0.175	C-D					T24 vs. UC3	0.01605	-0,04544 to 0,07754	No	ns	0.975	C-D					T24 vs. UC3	0.9717	-2,462 to 4,406	No	ns	0.9632	C-D					T24 vs. UC3	1.472	-0,5159 to 3,459	No	ns	0.2411	C-D

## Sheet: Figure 3d
Cell area											form Factor
normal	cancer	cancer lymph nodes									normal	cancer	cancer lymph nodes
95.35	121.17	122.7									0.8	0.82	0.82
82.2	110.02	107.6									0.79	0.81	0.81
100.78	120.77	123.16									0.8	0.82	0.82
81.21	99.27	106.68									0.81	0.8	0.81
93.28	110.44	99.53									0.81	0.82	0.81
85.07	120.73	110									0.81	0.82	0.81
89.63	91.06	118.66									0.8	0.81	0.82
104.55	114.92	119.21									0.82	0.81	0.82
92.68	110.95	100.08									0.8	0.82	0.81
Tukey's multiple comparisons test	Mean Diff,	95,00% CI of diff,	Below threshold?	Summary	Adjusted P Value						Dunnett's T3 multiple comparisons test	Mean Diff,	95,00% CI of diff,	Below threshold?	Summary	Adjusted P Value
normal vs. cancer	-19.4	-30,26 to -8,537	Yes	***	0.0005	A-B					normal vs. cancer	-0.01	-0,02017 to 0,0001656	No	ns	0.0544	A-B
normal vs. cancer lymph nodes	-20.32	-31,18 to -9,458	Yes	***	0.0003	A-C					normal vs. cancer lymph nodes	-0.01	-0,01930 to -0,0006959	Yes	*	0.0342	A-C
cancer vs. cancer lymph nodes	-0.9211	-11,78 to 9,940	No	ns	0.9756	B-C					cancer vs. cancer lymph nodes	0		No	ns	>0,9999	B-C

## Sheet: Figure 4a
2D projected spheroid Area										Mean Radius										Form Factor
RT4	SV-HUC-1	BCO 270	BCO 319	BCO 154						RT4	SV-HUC-1	BCO 270	BCO 319	BCO 154						RT4	SV-HUC-1	BCO 270	BCO 319	BCO 154
126933	142770	389826	44410.8	213127						61.9873	97.0598	73.6505	54.2892	83.7699						0.818084	0.780094	0.813326	0.794706	0.644589
108597	434916	320657	42076.3	180815						46.3194	45.7044	100.872	52.1104	75.0769						0.305736	0.778629	0.633221	0.750364	0.699853
127355	108811	414348	71764.8	269158						61.2558	122.246	111.045	64.5201	93.8011						0.79222	0.781944	0.838575	0.682195	0.648719
136908	330144	191562	51539.1	242514						66.1521	72.0093	77.7185	77.386	88.3024						0.827434	0.770631	0.507251	0.643246	0.826133
127812	119919	126642	44522.6	221650						60.599	68.2667	72.3187	73.8279	82.7383						0.728487	0.77604	0.532017	0.712408	0.780674
118469	100246	310823	41226.6	177585						58.846	119.306	60.0125	35.6603	74.6217						0.808039	0.676755	0.67233	0.723189	0.710865
116834	400143	35027.6	34530.6	222182						56.4945	90.4404	109.6	58.902	84.3025						0.750389	0.764346	0.761229	0.850195	0.490524
123133	453278	316682	43678.1	164536						58.705	54.1688	106.999	46.9353	72.9067						0.73704	0.660588	0.336402	0.792089	0.633221
126110	99697.9	411860	54092.2	347151						62.4421	94.2853	36.1401	37.2	103.877						0.806705	0.758696	0.821026	0.773476	0.573773
140785	168463	102729	203724	162688						66.6175	127.253	50.3859	73.7767	69.2798						0.822702	0.782191	0.769008	0.824657	0.705455
155281	70586.6	178579	189428	135372						69.2246	44.4766	64.4077	94.1468	65.3732						0.820158	0.791846	0.779568	0.329384	0.600675
138213	513519	108563	186746	243794						65.9635	91.3424	107.885	80.357	82.9543						0.825454	0.754467	0.663397	0.720157	0.724333
176367	275300	357860	258836	199269						75.7643	108.996	39.8023	89.9246	76.1052						0.84127	0.696157	0.705455	0.686744	0.727063
125962	259217	126821	207418	261568						62.6101	94.4509	34.8932	35.7103	89.5773						0.82509	0.755667	0.76674	0.571222	0.670577
179699	173514	84927.4	239721	168121						76.68	58.3959	33.8454	55.3254	70.0726						0.833451	0.78668	0.600675	0.783028	0.555495
147298	88785.1	97912	129314	123660						65.2833	46.6195	39.685	79.0739	59.8415						0.782625	0.766111	0.761934	0.797434	0.68795
160065	74358.1	162158	197884	159806						72.3053	97.352	76.4038	56.2395	68.5224						0.847362	0.664026	0.357037	0.726899	0.770155
143936	302087	39789.5	176056	137807						67.0411	57.5643	56.0834	36.0055	64.2237						0.823449	0.814094	0.382263	0.79525	0.596399
166330	91309	330799	128881	145345						72.775	44.5032	70.6518	101.548	68.2883						0.7061	0.695629	0.789276	0.721751	0.652158
149692	89345.1	255619	223514	112592						70.4026	50.1118	88.9612	61.2551	58.7426						0.861131	0.761077	0.811028	0.794646	0.797498
281188	82760.6	192979	210415	66705.4						98.4	98.5257	55.3558	97.3975	47.1932						0.873619	0.757173	0.677794	0.661468	0.865554
318975	291933	49070.8	96865.6	191570						105.095	96.3335	80.8747	79.1077	67.679						0.858791	0.725159	0.703768	0.782991	0.483406
318956	67247.4	58225.8	95453.4	96713.7						102.946	122.564	112.659	32.8044	56.1003						0.719016	0.649035	0.710865	0.547757	0.817077
282446	507042	185845	108599	116624						97.9901	49.5901	64.4228	37.4938	49.6042						0.800841	0.757841	0.753286	0.729362	0.600962
362574	336682	175780	94701.2	223143						111.114	123.698	49.4411	75.8526	73.2722						0.819778	0.696665	0.45679	0.762362	0.443243
297482	306194	342984	296800	51271.2						99.1039	101.745	32.5001	81.4943	41.1063						0.799458	0.443547	0.661752	0.683449	0.833507
302226	380901	99204.4	84348.7	92183.7						102.258	43.8158	37.4454	72.9234	53.1927						0.883859	0.718293	0.811995	0.804527	0.724643
298654	478815	44908.4	81961.3	110455						100.625	50.8293	106.788	36.5618	51.4843						0.824293	0.834811	0.648719	0.661403	0.688783
233706	493529	195172	149464	250708						94.5419	101.996	115.562	67.1433	83.8913						0.845572	0.763006	0.859791	0.744907	0.652773
141886	72867	105549	110430	164054						56.5295	45.7096	36.9442	33.5105	78.0162						0.736041	0.763036	0.645489	0.406501	0.687832
Dunnett's T3 multiple comparisons test	Mean Diff,	95,00% CI of diff,	Below threshold?	Summary						Dunnett's T3 multiple comparisons test	Mean Diff,	95,00% CI of diff,	Below threshold?	Summary	Adjusted P Value					Dunnett's T3 multiple comparisons test	Mean Diff,	95,00% CI of diff,	Below threshold?	Summary
RT4 vs. SV-HUC-1	-56017	-150727 to 38693	No	ns		A-B				RT4 vs. SV-HUC-1	-5.11	-23,52 to 13,30	No	ns	0.9944	A-B				RT4 vs. SV-HUC-1	0.05333	-0,01341 to 0,1201	No	ns		A-B
RT4 vs. BCO 270	-5968	-82899 to 70964	No	ns		A-C				RT4 vs. BCO 270	5.424	-12,59 to 23,44	No	ns	0.9898	A-C				RT4 vs. BCO 270	0.1164	0,02180 to 0,2110	Yes	**		A-C
RT4 vs. BCO 319	57849	-38,03 to 115736	No	ns		A-D				RT4 vs. BCO 319	12.92	-1,898 to 27,74	No	ns	0.1287	A-D				RT4 vs. BCO 319	0.08221	-6,389e-005 to 0,1645	No	ns		A-D
RT4 vs. BCO 154	12723	-41824 to 67271	No	ns		A-E				RT4 vs. BCO 154	4.405	-8,123 to 16,93	No	ns	0.971	A-E				RT4 vs. BCO 154	0.1143	0,03645 to 0,1922	Yes	***		A-E
SV-HUC-1 vs. BCO 270	50049	-55708 to 155806	No	ns		B-C				SV-HUC-1 vs. BCO 270	10.53	-11,04 to 32,11	No	ns	0.8122	B-C				SV-HUC-1 vs. BCO 270	0.06307	-0,02395 to 0,1501	No	ns		B-C
SV-HUC-1 vs. BCO 319	113866	19686 to 208045	Yes	**		B-D				SV-HUC-1 vs. BCO 319	18.03	-1,117 to 37,18	No	ns	0.0778	B-D				SV-HUC-1 vs. BCO 319	0.02888	-0,04426 to 0,1020	No	ns		B-D
SV-HUC-1 vs. BCO 154	68740	-23705 to 161186	No	ns		B-E				SV-HUC-1 vs. BCO 154	9.515	-8,067 to 27,10	No	ns	0.6928	B-E				SV-HUC-1 vs. BCO 154	0.06101	-0,006969 to 0,1290	No	ns		B-E
BCO 270 vs. BCO 319	63817	-12538 to 140171	No	ns		C-D				BCO 270 vs. BCO 319	7.496	-11,27 to 26,26	No	ns	0.9343	C-D				BCO 270 vs. BCO 319	-0.03419	-0,1330 to 0,06463	No	ns		C-D
BCO 270 vs. BCO 154	18691	-55388 to 92770	No	ns		C-E				BCO 270 vs. BCO 154	-1.019	-18,18 to 16,14	No	ns	>0,9999	C-E				BCO 270 vs. BCO 154	-0.002063	-0,09743 to 0,09330	No	ns		C-E
BCO 319 vs. BCO 154	-45126	-98771 to 8520	No	ns		D-E				BCO 319 vs. BCO 154	-8.514	-22,21 to 5,185	No	ns	0.5258	D-E				BCO 319 vs. BCO 154	0.03213	-0,05111 to 0,1154	No	ns		D-E

## Sheet: Figure 5c
0mM Ca2+												2mM Ca2+												5mM Ca2+
BCO 154		BCO 270		BCO 319		RT4		SV-HUC 1				BCO 154		BCO 270		BCO 319		RT4		SV-HUC 1				BCO 154		BCO 270		BCO 319		RT4		SV-HUC 1
Mean	SE	Mean	SE	Mean	SE	Mean	SE	Mean	SE			Mean	SE	Mean	SE	Mean	SE	Mean	SE	Mean	SE			Mean	SE	Mean	SE	Mean	SE	Mean	SE	Mean	SE
0	0	0	0	0	0	0	0	0	0			0	0	0	0	0	0	0	0	0	0			0	0	0	0	0	0	0	0	0	0
-0.416989	2.37719	13.5346	5.47343	16.1828	10.2615	9.6569	5.38636	2.89672	3.19709			-2.50493	4.17274	6.36183	5.74999	22.114	13.4539	-0.162541	1.15773	-1.60538	1.65671			1.0212	2.06097	0.383259	1.67331	21.091	10.8906	2.61892	2.61083	-0.483308	1.36887
151.589	42.74	139.802	56.6726	153.586	42.937	391.989	71.295	72.2315	21.026			131.886	43.9119	38.3917	12.7381	123.205	43.9862	184.18	46.4091	60.82	18.6239			125.41	36.2377	28.1798	11.1778	147.123	41.1416	254.562	75.9595	63.9111	20.3393
351.334	76.488	382.59	90.2139	411.106	103.962	677.353	107.944	177.103	39.2888			307.324	90.658	151.711	18.5235	320.847	98.8677	312.862	67.7166	120.591	34.7807			250.752	62.1169	95.3621	19.2329	356.601	92.0556	416.255	115.244	111.575	33.5209
546.584	114.569	614.66	125.265	664.047	159.606	910.174	138.796	286.109	57.4446			464.943	126.952	270.647	28.5611	542.811	152.383	415.824	83.1017	184.403	51.6668			358.89	79.6723	180.753	23.3465	579.381	144.827	535.183	137.588	159.465	42.8763
681.55	144.111	771.038	158.503	854.609	200.48	1074.44	159.707	356.864	68.8872			568.998	151.551	357.312	38.57	704.061	191.152	484.276	90.7486	204.136	53.3782			423.989	91.7228	239.8	27.5068	717.074	178.484	616.19	149.315	190.523	49.8183
796.016	169.597	885.185	182.559	1002.85	234.585	1216.58	177.401	415.239	78.2374			656.901	172.951	415.045	43.1729	832.056	223.763	548.391	98.6996	235.638	59.9604			480.526	102.006	276.992	29.423	825.669	204.156	682.94	157.386	216.991	55.9988
897.299	192.87	973.925	201.503	1144.99	265.673	1340.61	192.064	468.783	86.985			733.553	191.133	463.043	48.0594	941.376	252.045	603.799	103.621	264.342	65.6669			530.067	110.773	308.736	30.5452	928.617	229.846	743.652	164.635	240.518	61.8123
989.453	214.032	1066.61	218.885	1258.84	294.262	1456.65	205.878	517.943	94.8481			801.363	206.927	500.908	54.425	1042.32	277.028	655.846	107.908	291.35	71.317			576.861	119.361	337.965	31.6569	1017.63	250.033	799.361	170.228	263.624	67.2419
1075.92	233.3	1165.73	241.302	1395.16	324.623	1562.12	218.694	563.539	102.078			862.271	221.863	540.149	57.5152	1134.09	300.906	702.865	111.128	316.138	76.8034			619.247	127.593	363.325	33.2417	1095.35	269.092	852.28	175.005	283.908	72.3658
1157.05	252.386	1246.34	258.095	1513.22	352.018	1659.28	230.873	605.908	108.964			921.292	236.111	578.335	61.0016	1217.58	320.836	747.658	113.673	340.304	82.1767			659.591	134.982	388.764	35.3496	1170.9	286.822	904.103	180.595	303.443	76.7301
1235.89	272.275	1311.2	270.687	1627.08	377.335	1751.2	241.978	646.381	115.664			975.655	248.761	614.724	62.4599	1302.24	344.519	788.431	115.021	363.021	87.2507			699.288	142.29	408.334	35.4282	1242.71	302.999	953.199	185.119	322.911	81.1984
1329.65	281.81	1350.75	278.549	1730.43	402.224	1838.55	252.915	682.219	121.04			1026.64	260.629	645.915	64.5888	1377.26	362.546	826.359	116.014	383.902	91.8633			737.681	151.059	425.033	33.9401	1314.15	323.69	1002.24	189.628	341.972	85.7729
1401.88	299.626	1442.15	302.095	1833.05	424.382	1921.18	262.763	718.299	127.322			1075.58	271.697	673.818	68.3383	1447.08	380.079	861.368	117.049	404.056	96.8616			768.87	160.289	452.585	38.423	1383.07	340.384	1046.31	194.147	360.892	89.9978
1465.41	313.998	1500.78	316.472	1924.42	446.907	1996.82	271.583	753.992	132.86			1116.22	284.115	702.527	71.6338	1516.49	397.194	893.072	118.054	423.447	101.028			801.85	168.529	471.686	40.3123	1452.78	357.235	1092.35	199.86	378.089	93.5797
1531.19	330.585	1552.48	329.691	2024.81	468.107	2068.82	280.143	788.435	137.578			1162.37	293.528	728.84	73.7529	1576.29	410.113	927.996	120.531	442.464	105.382			833.576	176.66	492.236	41.487	1513.67	371.225	1138.93	203.761	395.242	97.5711
1602.25	345.86	1655.97	328.099	2117.32	490.55	2138.71	288.413	838.535	151.881			1226.4	298.658	754.822	76.5561	1639.33	425.845	959.505	122.144	461.017	109.732			864.491	185.143	509.917	42.8869	1578.45	387.945	1177.49	207.232	412.118	101.245
1653.05	355.76	1709.07	338.755	2202.58	508.941	2202.46	296.274	822.548	135.98			1267.99	307.56	783.091	78.2966	1699.63	441.34	987.706	123.598	478.087	113.433			894.087	192.686	516.399	39.0088	1637.84	401.452	1215.27	210.231	428.756	104.326
1712.21	371.662	1759.9	349.414	2285.29	528.07	2267.09	303.922	850.161	139.986			1311.27	315.841	806.903	81.2288	1753.06	452.742	1070.9	143.908	495.582	117.285			930.243	198.792	534.732	41.184	1689.13	412.528	1252.94	213.933	442.97	107.081
1767.66	385.25	1809.63	359.642	2371.68	548.669	2329.8	311.566	901.191	153.074			1351.81	324.349	833.873	82.8813	1814.37	468.96	1094.05	141.625	512.492	120.957			959.63	205.985	554.05	42.2272	1744.42	425.407	1288.3	216.958	459.313	109.808
1815.48	395.912	1855.19	368.301	2452.64	566.555	2392.27	317.923	925.118	156.097			1390.72	332.678	757.688	147.416	1872.12	482.353	1141.09	151.24	533.8	122.968			989.368	212.923	587.4	47.514	1786.88	433.068	1323.01	220.093	473.802	112.824
1871.2	411.039	1894.99	382.093	2530.21	585.642	2449.52	325.074	949.633	159.645			1425.64	340.344	863.88	95.3877	1923.07	495.308	1151.69	144.426	550.58	126.708			1031.86	214.682	595.78	50.6356	1850.16	450.484	1355.6	223.05	487.879	115.97
1919.9	423.274	1929	394.912	2598.57	602.805	2504.89	332.577	973.355	162.718			1462.85	348.922	900.004	96.8351	1973.05	505.818	1203.74	156.976	570.209	129.35			1057.91	221.635	599.677	50.1373	1901.78	464.093	1389.11	225.35	501.921	118.594
1967.53	435.674	1978.46	404.287	2673.37	619.361	2554.03	340.271	998.42	165.493			1500.31	356.631	921.462	99.2167	2021.01	517.247	1220.44	153.039	586.695	133.284			1085.9	228.87	627.277	56.3016	1950.39	475.185	1421.44	227.782	514.761	121.127
2015.29	447.707	2013.66	412.503	2746.3	636.545	2614.12	346.03	1018.13	167.62			1534.64	363.562	941.969	103.5	2072.42	529.142	1223.82	146.244	601.721	136.445			1111.03	234.743	635.923	57.643	1995.55	485.112	1454.93	230.687	527.793	123.857
2061.18	460.225	2073.51	410.558	2817.52	654.687	2663.01	352.254	1039.75	171.318			1569.89	371.787	986.365	94.1155	2121.64	540.031	1255.28	150.007	617.416	140.146			1138.41	240.796	677.932	53.7737	2047.82	496.501	1485.42	233.488	539.693	126.093
2106.15	472.163	2111.3	419.364	2889.93	672.406	2710.67	358.601	1060.93	174.404			1604.15	379.651	1005.87	98.1733	2172.65	553.681	1275.86	149.835	633.116	144.116			1164.91	247.665	693.454	55.9509	2094.68	508.556	1514.13	235.659	551.654	128.198
2147.76	482.529	2148.49	429.085	2954.79	685.328	2754.77	366.081	1081.63	177.989			1638.23	387.333	1024.45	102.139	2213.74	560.864	1302.39	151.787	647.697	147.573			1181.66	255.237	688.394	50.1395	2144.17	519.901	1544	237.941	563.098	130.247
2190.27	493.416	2189.29	436.822	3017.81	703.279	2803.5	372.688	1102.14	181.27			1671.46	394.693	1047.21	104.435	2260.12	573.205	1327.86	153.764	661.869	150.845			1204.85	261.618	724.771	60.4385	2187.91	529.261	1573.45	240.126	575.938	132.668
2229.19	504.185	2228.48	443.596	3084.6	717.784	2848.32	378.847	1121.47	184.53			1705.67	402.79	1075.19	106.182	2305.54	582.806	1353.29	156.02	675.187	154.074			1227.06	266.656	743.287	60.9311	2232.99	539.276	1602.99	242.431	588.168	135.362
2269.01	514.494	2271.38	448.311	3143.16	733.927	2892.72	384.689	1148.75	190.468			1738.34	409.652	1097.87	104.111	2349.69	592.791	1376.76	158.134	688.744	157.731			1246.08	272.658	761.762	59.5441	2279.44	550.097	1627.94	244.624	599.931	137.262
2309.37	524.266	2310.92	454.695	3199.43	746.819	2935.09	390.241	1165.7	191.136			1772.53	418.125	1120.57	103.967	2396.3	605.193	1401.03	160.599	701.973	161.736			1267.02	278.252	770.351	55.8881	2331.62	562.3	1654.71	247.045	613.498	140.353
2347.37	534.369	2344.8	461.043	3258.52	761.915	2977.5	396.163	1183.37	194.366			1806.11	426.529	1143	106.758	2435.37	614.072	1424.09	162.337	716.53	165.536			1287.01	283.608	793.146	61.2318	2379.17	572.863	1678.29	248.496	624.699	142.421
2381.4	542.611	2380.07	468.635	3345.65	770.933	3019.61	402.457	1202.76	197.671			1837.86	433.372	1159.51	108.72	2480.65	624.778	1447.63	164.867	729.432	169.211			1309.31	288.85	811.115	64.4483	2427	583.821	1702.37	251.22	637.381	144.979
2422.18	554.472	2412.97	476.193	3413.12	782.856	3084.14	393.1	1219.8	200.764			1871.4	440.461	1179.52	111.443	2527.52	636.149	1471.53	167.37	741.741	171.479			1331.04	294.391	823.741	66.0508	2471.53	593.277	1731.69	254.593	649.352	147.529
2456.65	563.569	2448.49	483.66	3467.43	793.725	3125.84	398.732	1240.33	206.415			1899.05	445.812	1195.41	112.617	2569.69	646.126	1492.68	168.883	754.701	174.771			1352.87	299.528	843.228	67.0961	2531.29	603.79	1754.83	256.676	660.138	149.309
2491.33	572.952	2487.83	491.753	3523.36	806.273	3161.63	404.276	1264.5	211.921			1930.01	453.017	1212.11	115.295	2615.06	656.279	1514.58	170.572	767.536	178.372			1373.08	304.864	854.422	67.8687	2582.45	615.724	1795.25	262.262	671.466	151.967
2526.43	582.05	2517.36	497.699	3580.59	815.173	3196.95	408.891	1280.87	215.352			1963.28	460.61	1215.8	119.155	2658.66	665.5	1534.52	171.908	780.827	182.215			1393.06	310.084	868.74	69.2634	2628.77	626.501	1815.02	263.083	682.508	154.008
2554.37	589.028	2548.62	504.312	3618.99	825.981	3228.97	413.963	1297.97	218.766			1993.78	467.887	1233.68	121.906	2706.98	678.925	1552.55	172.395	793.368	185.838			1413.54	315.055	877.692	71.4873	2675.29	636.927	1834.78	265.531	693.367	156.314
2594.22	601.894	2582.38	513.009	3683.57	838.293	3273.27	419.098	1320.62	221.36			2025.05	475.77	1251.51	124.526	2749.46	688.082	1572.85	173.837	805.304	189.168			1432.74	320.032	893.449	73.8798	2719.9	646.694	1853.55	267.589	704.032	158.608
2626.66	611.384	2615.54	521.001	3743.13	852.805	3307.81	423.643	1339.06	224.966			2055.23	483.24	1274.55	128.001	2792.76	697.568	1594.79	176.56	827.98	190.393			1454.45	326.058	906.828	74.322	2773.9	657.305	1872.16	270.764	728.638	160.193
2665.7	618.482	2640.62	530.379	3796.01	864.643	3342.86	428.759	1358.31	227.16			2085.78	490.775	1353.43	147.625	2840.93	710.708	1615.85	178.612	836.647	195.191			1474.93	329.602	914.421	73.2137	2822.96	667.233	1888.72	272.418	738.6	161.508
2697.18	627.21	2669.47	536.12	3847.16	877.31	3379.02	434.139	1376.35	230.852			2115.82	497.813	1312.02	132.065	2886.31	722.084	1636.42	181.082	849.603	199.073			1493.41	334.151	930.563	76.0423	2874.7	679.642	1914.59	276.846	750.159	163.811
2720.63	632.067	2699.19	543.764	3896.04	887.822	3412.63	439.636	1391.78	234.479			2147.18	504.161	1292.05	122.882	2931.12	734.05	1656.38	183.07	861.353	202.627			1512.85	338.36	941.863	74.9735	2928.51	693.051	1935.97	278.72	762.409	166.48
2756.2	640.006	2734.93	549.026	3949.44	900.306	3445.32	443.883	1408.26	238.094			2185.95	507.129	1342.27	135.234	2975.97	745.432	1676.64	185.34	874.686	206.655			1546.47	342.696	970.134	81.8021	2976.08	704.217	1975.7	277.096	773.303	168.707
2785.52	648.803	2760.39	558.434	3994.68	911.332	3478.55	448.484	1414.14	236.458			2216.73	514.221	1357.74	138.207	3021.94	757.127	1695.1	186.939	886.91	209.43			1578.82	347.134	957.014	72.6664	3023.62	714.803	2000.33	279.021	786.859	172.48
2814.05	656.947	2787.31	564.467	4044.64	925.71	3510.7	453.01	1428.83	238.888			2245.51	520.751	1388.46	142.648	3069.25	772.437	1713.81	189.252	898.74	212.902			1593.3	351.766	994.579	84.8336	3080.95	726.972	2028.21	280.261	797.839	174.631
2840.69	665.691	2819.62	572.675	4143.92	928.689	3545.2	458.491	1440.73	240.698			2274.88	526.784	1407.61	146.759	3112.53	777.558	1732.81	190.764	910.33	215.971			1609.29	355.976	1005.25	85.6282	3135.49	740.456	2055.66	281.895	809.353	177.521
2876.41	673.296	2847.91	579.299	4195.98	941.439	3575.72	463.097	1454.49	244.255			2305.78	534.153	1420.96	147.757	3168.26	795.085	1752.08	193.206	921.565	219.242			1626.42	360.64	1019.25	87.4809	3184.31	750.759	2080.12	283.611	820.12	180.048
2901.92	680.121	2879.44	586.439	4256.42	946.4	3607.85	467.79	1469.75	246.144			2331.59	540.604	1458.78	159.418	3212.32	806.451	1769.77	194.897	933.261	222.343			1643.62	364.535	1033.32	88.9552	3236.22	763.496	2104.84	285.567	837.541	184.475
2937.11	691.869	2910.42	588.295	4301.6	957.006	3639.44	472.616	1484.94	250.685			2361.34	547.28	1476.01	162.513	3263.42	821.167	1787.86	196.674	944.468	225.367			1669.25	366.863	1050.7	93.391	3292.57	777.56	2127.46	287.243	846.977	187.089
2954.64	696.022	2935.25	597.237	4354.43	970.73	3668.97	477.628	1498.25	252.675			2384.63	552.848	1491.83	165.662	3307.33	834.134	1805.8	197.917	955.129	228.377			1674.38	373.699	1054.73	90.0483	3340.55	787.451	2146.96	288.646	858.784	189.961
2979.02	703.269	2966.28	604.684	4405.2	984.29	3700.15	481.839	1510.36	255.707			2410.59	558.773	1504.27	168.674	3364.6	846.712	1823.83	199.792	966.68	231.106			1680.22	380.963	1072.51	94.5941	3389.11	798.767	2166.56	290.967	870.946	193.077
3003.78	710.803	2995.53	610.437	4457.77	994.256	3726.28	485.875	1523.95	257.668			2434.54	564.477	1513.9	172.203	3409.33	859.265	1836.59	200.285	977.655	234.204			1697.05	384.581	1082.97	94.729	3443.76	812.009	2186.3	292.625	880.789	195.251
3030.01	719.732	3023.36	616.366	4502.63	1003.75	3757.62	490.917	1542.84	259.484			2459.83	570.316	1530.95	176.306	3472.75	881.341	1852.77	201.366	989.193	237.553			1712.61	390.589	1096.05	96.9199	3494.55	823.53	2203.22	294.423	893.379	198.322
3055.57	728.079	3050.47	621.565	4546.94	1012.33	3783.97	494.707	1554.69	260.891			2495.59	575.018	1538.68	176.89	3517.87	893.413	1868.64	203.08	1000.55	241.164			1726.42	395.736	1105.47	96.8345	3553.27	837.751	2225.51	297.264	905.019	200.86
3087.72	739.407	3121.12	613.368	4592.31	1022.91	3813.17	499.257	1564.51	262.512			2532.59	575.921	1594.2	162.19	3564.43	906.734	1882.28	203.512	1012.46	244.381			1742.92	399.872	1157.34	87.8653	3601.46	848.603	2241.05	298.566	917.288	203.953
3104.68	744.132	3146.19	617.893	4634.27	1031.68	3841.16	504.096	1576.8	263.753			2560.01	581.484	1606.81	164.012	3614.08	919.781	1897.59	204.478	1023.32	247.275			1757.25	403.074	1170.5	88.9803	3656.63	860.95	2254.87	300.47	932.238	206.714
3129.16	751.182	3175.81	622.359	4682.83	1040.15	3871.37	508.488	1587.7	266.201			2601.75	584.248	1607.26	163.479	3664.32	933.88	1909.75	204.337	1034.65	251.244			1772.57	407.611	1187.25	94.4377	3718.61	875.698	2270.86	302.049	947.509	209.522
3149.62	758.519	3205.9	629.128	4721.31	1049.26	3898.91	512.799	1598.69	268.509			2627.1	589.772	1623.95	165.5	3710.26	948.256	1955.47	220.412	1044.84	254.416			1790.46	412.31	1195.11	92.7538	3777.35	889.211	2319.32	309.409	964.051	211.949
3172.2	765.38	3231.94	633.754	4767.17	1058.36	3926.51	517.834	1609.63	270.061			2651.82	594.646	1633.18	167.602	3759.42	960.604	1975.68	224.5	1055.39	257.449			1805.59	416.828	1209.62	95.4831	3831.16	901.452	2338.52	312.164	977.979	214.375
0mM Ca2+												2mM Ca2+												5mM Ca2+
Dunnett's T3 multiple comparisons test	Mean Diff,	95,00% CI of diff,	Below threshold?	Summary	Adjusted P Value	D-?						Dunnett's T3 multiple comparisons test	Mean Diff,	95,00% CI of diff,	Below threshold?	Summary	Adjusted P Value	D-?						Dunnett's T3 multiple comparisons test	Mean Diff,	95,00% CI of diff,	Below threshold?	Summary	Adjusted P Value	D-?
SV-HUC 1 vs. BCO 154	-613318	-883414 to -343222	Yes	***	0.0001	A	BCO 154					SV-HUC 1 vs. BCO 154	-594050	-815095 to -373005	Yes	****	<0,0001	A	BCO 154					SV-HUC 1 vs. BCO 154	-349341	-499825 to -198857	Yes	***	0,0003	A	BCO 154
SV-HUC 1 vs. BCO 270	-622864	-863324 to -382404	Yes	****	<0,0001	B	BCO 270					SV-HUC 1 vs. BCO 270	-223187	-329326 to -117048	Yes	***	0.0001	B	BCO 270					SV-HUC 1 vs. BCO 270	-82028	-162072 to -1984	Yes	ns	0.7141	B	BCO 270
SV-HUC 1 vs. BCO 319	-1125882	-1526830 to -724934	Yes	****	<0,0001	C	BCO 319					SV-HUC 1 vs. BCO 319	-951537	-1259174 to -643900	Yes	****	<0,0001	C	BCO 319					SV-HUC 1 vs. BCO 319	-980146	-1282442 to -677850	Yes	****	<0,0001	C	BCO 319
SV-HUC 1 vs. RT4	-968813	-1176631 to -760995	Yes	****	<0,0001	E	RT4					SV-HUC 1 vs. RT4	-377041	-491114 to -262968	Yes	****	<0,0001	E	RT4					SV-HUC 1 vs. RT4	-564142	-695100 to -433184	Yes	****	<0,0001	E	RT4

## Sheet: Figure 5d
Cell Size in PDO								Correlation
	SV-HUC 1	RT4	PDO 270	PDO 319	PDO 154			fluorescence	cell area
	33	32	52	38	36
	34	33	53	39	42			1727.52	106.91
	35	34	54	40	48			1603.12	106.91
	36	35	55	41	51			1026.05	106.91		Pearson r
	37	37	56	42	52			687.295	106.91		r	0.3613
	38	39	57	44	59			2193.06	106.91		95% confidence interval	0,07580 to 0,5920
	39	40	58	45	63			1758.85	106.91		R squared	0.1305
	40	41	60	46	64			4836.87	106.91
	41	42	61	47	65			5147.65	106.91		P value
	42	43	62	48	66			4885.96	106.91		P (two-tailed)	0.0148
	43	44	63	49	68			1836.42	94.05		P value summary	*
	44	45	66	50	70			2150.49	94.05		Significant? (alpha = 0.05)	Yes
	45	46	68	51	72			1891.35	94.05
	46	47	70	52	73			1841.41	94.05		Number of XY Pairs	45
	47	48	72	53	75			2294.85	94.05
	48	49	73	54	78			969.89	94.05
	49	50	74	55	80			1181.79	94.05
	50	51	75	56	83			910.727	94.05
	51	52	76	57	84			1621.71	94.05
	52	53	77	58	86			2095.71	94.04
	53	54	79	59	89			2607.27	94.04
	54	55	80	60	90			2553.56	94.04
	55	56	82	61	94			2288.2	94.04
	56	57	83	62	95			1174.19	94.04
	57	58	84	64	96			1352.87	94.04
	58	59	85	65	97			6098.61	94.04
	59	60	86	66	99			5781.93	94.04
	60	61	88	67	100			5882.48	94.04
	61	62	89	68	101			640.656	73.3
	62	63	90	69	102			600.267	73.3
	63	64	91	72	103			2840.16	73.3
	64	65	92	73	105			1657.4	73.3
	65	66	93	74	109			619.749	73.3
	66	67	94	75	111			745.832	73.3
	67	68	97	76	112			307.502	73.3
	68	69	98	77	115			1043.55	73.3
	69	70	99	78	116			1043.42	73.3
	70	71	101	79	120			1255.48	80.42
	71	72	102	80	123			1495.81	80.42
	72	73	104	81	127			1257.38	80.42
	73	74	106	82	130			2954.76	80.42
	74	75	108	83	132			2154.23	80.42
	75	76	109	84	135			1464.4	80.42
	76	77	111	85	136			2972.2	80.42
	77	78	113	86	140			1912.15	80.42
	79	79	115	87	143			2314.67	80.42
	80	80	116	88	148
	81	81	117	89	151
	82	82	120	90	152
	83	83	122	91	157
	84	84	123	92	159
	86	85	125	93	168
	87	86	128	94	193
	88	87	129	95	194			Dunnett's T3 multiple comparisons test	Mean Diff,	95,00% CI of diff,	Below threshold?	Summary	Adjusted P Value	A-?
	89	88	130	96	195			SV-HUC 1 vs. RT4	-8.32	-17,46 to 0,8181	No	ns	0.0899	B	RT4
	90	89	136	97	202			SV-HUC 1 vs. PDO 270	-12.09	-21,07 to -3,107	Yes	**	0.0033	C	PDO 270
	92	90	139	98	241			SV-HUC 1 vs. PDO 319	-25.25	-36,30 to -14,20	Yes	****	<0,0001	D	PDO 319
	95	91	142	99	245			SV-HUC 1 vs. PDO 154	-20.47	-31,83 to -9,118	Yes	****	<0,0001	E	PDO 154
	96	92	147	100	100.75
	97	93	169	101	101.25
	98	94	170	102	101.75
	99	95	192	103	102.25
	100	96	198	104	102.75
	101	97	210	105	103.5
	102	98	218	107	103.75
	103	99	301	109	105.25
	104	100	306	110	105.5
	107	101	100.25	111	106.75
	108	102	100.5	112	107.25
	109	104	100.75	113	108.25
	112	105	101.25	114	109.5
	114	106	101.75	117	109.75
	115	109	102.5	119	110.25
	117	110	102.75	120	111.25
	121	111	103.25	121	112.25
	122	114	103.5	122	112.5
	123	115	104.75	123	113.25
	125	116	105.25	124	113.75
	127	118	105.5	125	115.25
	128	119	105.75	126	115.75
	133	121	106.25	127	116.5
	143	124	106.5	130	117.25
	145	125	106.75	131	117.5
	147	126	107.75	134	118.75
	149	127	108.25	135	119.75
	158	129	108.75	136	122.75
	161	130	109.25	137	123.75
	162	131	110.25	138	124.5
	165	132	110.75	140	127.25
	189	138	111.75	141	127.75
	201	139	112.25	144	128.25
	351	141	112.5	145	128.5
	100.25	143	112.75	147	128.75
	100.5	146	113.25	151	129.25
	101.25	147	113.75	156	130.25
	101.5	148	114.5	158	130.75
	101.75	150	114.75	161	131.75
	102.25	160	115.25	162	135.25
	102.5	163	116.25	163	135.5
	103.25	168	116.75	166	136.75
	103.5	185	117.25	169	138.25
	103.75	188	117.5	172	139.75
	104.25	189	118.25	175	140.75
	104.5	190	118.5	185	141.75
	105.25	206	119.25	187	150.5
	105.5	225	119.75	188	151.5
	106.75	271	120.25	200	152.5
	107.25	275	120.5	211	154.25
	107.5	285	120.75	216	154.5
	107.75	100.25	121.75	232	155.25
	108.25	100.5	123.25	236	156.75
	108.75	100.75	123.5	254	169.75
	109.5	101.25	124.5	273	178.25
	109.75	101.75	125.25	280	181.5
	110.5	102.25	125.75	300	190.5
	110.75	102.5	128.25	347	191.25
	111.25	103.25	128.5	389	192.25
	111.5	103.5	128.75	552	201.75
	111.75	103.75	129.5	100.25	230.25
	112.25	104.25	130.25	100.5	240.25
	112.75	104.5	130.5	100.75	255.25
	113.5	105.25	131.25	101.5	29.25
	113.75	105.5	132.75	102.25	34.25
	114.25	105.75	133.75	102.5	349.75
	114.5	106.25	134.25	103.25	38.25
	115.25	106.5	135.5	103.5	384.75
	115.5	106.75	136.25	104.25	39.5
	115.75	107.25	136.5	104.5	40.25
	116.25	107.5	138.25	104.75	410.5
	116.5	108.25	138.5	105.25	42.25
	117.75	108.75	138.75	105.5	44.75
	118.25	109.25	139.25	106.25	46.25
	119.25	109.5	140.75	106.5	48.75
	120.25	109.75	141.25	106.75	50.5
	120.5	110.25	141.5	107.25	51.25
	120.75	110.5	143.25	107.5	52.75
	121.25	111.25	143.5	107.75	57.25
	121.5	111.5	144.5	108.25	58.5
	122.25	112.25	144.75	108.5	59.25
	122.5	112.5	146.25	108.75	59.5
	122.75	112.75	146.5	109.25	59.75
	123.25	113.25	146.75	109.5	60.75
	123.5	113.5	148.25	109.75	61.25
	123.75	113.75	148.5	110.25	62.25
	125.5	114.25	149.5	110.75	63.5
	125.75	114.5	149.75	111.25	64.25
	126.5	114.75	150.5	111.75	64.75
	127.25	115.25	152.25	112.25	66.25
	127.5	115.5	154.5	112.5	66.75
	127.75	115.75	154.75	113.25	67.25
	128.75	116.25	160.25	113.5	67.75
	129.5	116.5	160.5	113.75	68.5
	129.75	116.75	167.5	114.25	69.5
	130.25	117.25	169.25	115.25	70.75
	130.5	118.5	169.5	115.5	72.25
	131.25	119.5	172.25	116.25	73.25
	131.75	119.75	176.75	116.5	73.75
	132.75	120.25	183.75	116.75	74.5
	133.25	120.5	186.25	117.25	74.75
	133.75	121.25	190.75	117.5	75.25
	135.25	121.75	195.75	117.75	75.5
	135.5	122.25	199.5	118.75	76.25
	136.5	122.5	205.25	119.25	76.5
	137.25	123.25	207.5	119.5	77.5
	137.75	123.5	218.5	119.75	77.75
	138.75	123.75	226.75	120.25	78.75
	140.5	124.75	230.75	120.5	79.25
	141.25	125.25	244.75	121.25	80.25
	142.5	125.5	255.5	121.75	80.5
	143.25	126.75	259.75	122.25	80.75
	143.5	127.25	260.25	123.25	81.25
	144.25	127.5	265.25	123.5	81.5
	147.5	128.25	31.75	123.75	82.25
	147.75	128.5	32.5	124.5	82.5
	148.25	129.25	34.75	124.75	82.75
	151.25	129.75	35.75	125.25	83.25
	152.25	130.25	36.5	125.5	83.5
	153.75	130.5	37.25	125.75	83.75
	154.75	130.75	37.5	126.25	86.5
	157.25	131.25	37.75	126.5	86.75
	160.25	131.5	38.5	127.75	87.5
	163.5	132.25	38.75	128.5	87.75
	164.5	132.75	39.25	128.75	88.25
	165.5	133.25	39.5	129.25	88.5
	167.25	133.75	39.75	129.5	89.25
	167.75	134.25	40.25	130.25	89.75
	171.25	135.25	40.75	130.5	90.25
	173.5	135.75	41.25	131.5	90.5
	175.5	136.75	42.25	131.75	91.5
	179.5	138.25	43.75	132.75	91.75
	179.75	138.5	44.25	133.5	92.75
	182.25	138.75	44.5	133.75	93.5
	189.75	139.25	45.25	134.75	94.25
	19.25	140.25	45.5	135.5	94.5
	193.25	140.75	46.25	135.75	96.25
	196.25	141.25	46.5	136.25	96.75
	200.75	141.75	47.25	136.5	98.75
	23.25	142.25	47.5	136.75	99.75
	25.25	142.75	47.75	137.25
	25.75	143.75	48.25	138.25
	26.75	144.25	48.75	138.5
	27.25	146.25	49.25	138.75
	27.75	146.5	49.5	140.25
	272.75	147.75	49.75	140.75
	28.25	148.75	50.25	141.25
	28.75	149.25	50.75	141.5
	29.25	149.75	51.25	141.75
	29.75	150.5	51.5	142.5
	30.25	151.5	51.75	142.75
	30.75	151.75	52.5	143.25
	305.5	153.5	52.75	143.75
	31.75	153.75	53.25	144.25
	310.5	154.75	53.5	144.5
	313.75	155.25	53.75	144.75
	32.5	155.5	54.5	145.75
	32.75	156.25	54.75	146.75
	33.25	157.5	55.25	147.25
	33.5	158.25	55.75	147.5
	33.75	159.75	56.75	148.25
	34.25	163.5	57.25	148.5
	34.5	165.75	57.75	149.25
	34.75	166.5	58.25	150.25
	35.25	168.25	58.75	150.75
	35.5	169.5	59.5	152.25
	35.75	17.75	59.75	154.5
	36.25	172.25	60.25	154.75
	36.5	184.5	60.75	155.5
	36.75	185.75	61.25	156.25
	37.25	187.25	61.5	156.5
	37.5	19.25	61.75	158.75
	37.75	193.25	62.75	159.5
	38.25	196.5	63.5	160.5
	38.5	210.5	64.25	161.75
	38.75	234.75	64.5	162.25
	39.25	25.25	64.75	162.75
	39.5	26.25	65.25	167.75
	40.25	26.75	65.5	168.5
	40.5	267.5	65.75	170.25
	41.25	269.25	66.25	171.5
	41.75	27.25	66.5	172.75
	42.25	27.75	66.75	173.75
	42.5	276.25	67.25	175.5
	43.25	28.25	67.5	176.25
	43.5	28.75	67.75	177.25
	43.75	29.75	68.25	179.25
	44.25	30.25	68.5	179.5
	44.5	30.75	68.75	180.75
	44.75	31.25	69.5	182.25
	45.25	31.75	69.75	183.5
	45.5	32.25	70.25	184.25
	45.75	32.5	70.5	188.75
	46.25	32.75	70.75	189.5
	46.5	327.75	71.25	191.25
	46.75	33.25	71.5	192.5
	47.25	33.75	71.75	195.5
	47.5	335.75	72.25	199.5
	47.75	34.25	72.75	201.25
	48.25	34.5	73.25	201.75
	48.5	35.25	73.5	202.25
	48.75	35.5	73.75	202.5
	49.25	35.75	74.25	203.5
	49.5	36.75	75.25	207.75
	49.75	37.25	75.5	211.25
	50.25	37.5	76.25	214.5
	50.5	37.75	76.5	219.5
	50.75	379.75	76.75	221.25
	51.25	38.25	77.5	221.75
	51.5	38.5	77.75	223.25
	51.75	38.75	78.25	23.25
	52.25	386.25	78.5	238.5
	52.5	39.5	78.75	24.25
	52.75	39.75	79.25	25.75
	53.25	40.25	79.75	263.5
	53.5	40.5	80.25	278.25
	53.75	40.75	80.5	280.5
	54.25	41.25	80.75	30.25
	54.5	41.5	81.25	301.25
	54.75	41.75	81.5	31.25
	55.25	42.25	81.75	32.25
	55.5	42.5	82.5	32.5
	55.75	42.75	82.75	32.75
	56.25	43.25	83.5	323.5
	56.5	43.5	84.25	33.5
	56.75	43.75	84.5	33.75
	57.25	44.25	84.75	34.5
	57.5	44.5	85.25	34.75
	57.75	44.75	85.5	35.5
	58.25	45.25	86.25	36.5
	58.5	45.5	86.5	36.75
	58.75	45.75	86.75	365.5
	59.25	452.5	87.25	37.25
	59.5	46.25	87.5	37.5
	59.75	46.5	87.75	37.75
	60.25	46.75	88.25	38.25
	60.5	47.25	89.25	38.5
	60.75	47.5	90.25	38.75
	61.25	48.25	90.5	39.25
	61.5	48.5	90.75	39.5
	61.75	48.75	91.25	39.75
	62.25	49.25	91.75	391.25
	62.5	49.5	92.5	40.25
	62.75	49.75	93.25	40.5
	63.25	50.25	93.5	41.25
	63.5	50.5	93.75	41.5
	63.75	50.75	94.5	42.25
	64.25	51.25	94.75	42.5
	64.5	51.5	95.25	42.75
	64.75	51.75	95.5	43.25
	65.25	52.25	95.75	43.75
	65.5	52.5		438.5
	65.75	52.75		44.25
	66.25	53.25		44.5
	66.5	53.5		44.75
	66.75	53.75		45.5
	67.25	54.25		45.75
	67.5	54.5		46.25
	67.75	54.75		46.5
	68.25	547.25		46.75
	68.5	55.25		47.25
	68.75	55.5		47.5
	69.25	55.75		47.75
	69.5	56.25		477.75
	69.75	56.5		48.25
	70.25	56.75		48.5
	70.5	57.25		48.75
	70.75	57.5		49.25
	71.25	57.75		49.5
	71.5	58.25		49.75
	71.75	58.5		50.25
	72.25	58.75		50.5
	72.5	59.25		50.75
	72.75	59.5		508.25
	73.25	59.75		51.25
	73.5	60.25		51.5
	73.75	60.5		51.75
	74.25	60.75		52.25
	74.5	61.25		52.5
	74.75	61.5		52.75
	75.25	61.75		53.5
	75.5	62.25		53.75
	75.75	62.5		54.25
	76.25	62.75		54.5
	76.5	63.25		54.75
	76.75	63.5		55.25
	77.25	63.75		55.5
	77.5	64.25		55.75
	77.75	64.5		556.25
	78.25	64.75		56.25
	78.5	65.25		56.5
	78.75	65.5		56.75
	79.25	65.75		57.25
	79.5	66.25		57.5
	79.75	66.5		57.75
	80.25	66.75		579.5
	80.5	67.25		58.25
	80.75	67.5		58.5
	81.5	67.75		58.75
	81.75	68.25		59.25
	82.25	68.5		59.5
	82.5	68.75		59.75
	82.75	69.25		60.25
	83.25	69.5		60.5
	83.5	69.75		60.75
	83.75	70.25		61.25
	84.25	70.5		61.5
	84.5	70.75		61.75
	84.75	71.25		62.5
	85.25	71.5		62.75
	85.5	71.75		63.25
	85.75	72.25		63.75
	86.25	72.5		64.25
	86.5	72.75		64.75
	86.75	73.25		65.25
	87.25	73.5		65.5
	87.5	73.75		65.75
	87.75	74.25		66.25
	88.25	74.5		66.5
	88.5	74.75		66.75
	88.75	75.25		67.25
	89.25	75.5		67.5
	89.5	75.75		67.75
	90.25	76.25		68.25
	90.5	76.5		68.5
	90.75	76.75		68.75
	91.25	77.25		69.25
	92.25	77.5		69.5
	92.5	77.75		69.75
	92.75	78.25		70.25
	93.25	78.5		70.5
	93.5	79.25		71.25
	93.75	79.5		71.5
	94.25	79.75		71.75
	94.75	80.25		72.25
	95.25	80.5		72.5
	95.5	80.75		72.75
	95.75	81.25		73.25
	96.25	81.5		73.5
	96.5	81.75		73.75
		82.25		74.25
		82.5		74.5
		82.75		74.75
		83.25		75.25
		83.5		75.5
		83.75		75.75
		84.25		76.25
		84.5		76.5
		84.75		76.75
		85.25		77.25
		85.5		77.5
		85.75		77.75
		86.25		78.25
		86.5		78.5
		86.75		78.75
		87.25		79.25
		87.5		79.5
		87.75		79.75
		88.25		80.25
		88.5		80.5
		88.75		80.75
		89.25		808.25
		89.5		81.25
		90.25		81.5
		90.5		81.75
		90.75		82.25
		91.25		82.5
		91.5		82.75
		91.75		83.25
		92.25		83.75
		92.5		84.25
		92.75		84.75
		93.25		85.25
		93.5		85.5
		93.75		85.75
		94.25		86.25
		95.25		86.5
		95.5		86.75
		96.25		87.25
				87.5
				87.75
				88.25
				88.5
				88.75
				89.25
				89.5
				89.75
				90.25
				90.5
				90.75
				91.5
				91.75
				92.25
				92.5
				93.25
				93.5
				93.75
				94.25
				94.5
				94.75
				95.25
				95.75
				96.25
				96.5
				96.75
				97.25

[truncated: 14 more sheets: Figure 6a, Figure 6c, Figure 6d, Figure S2a, Figure S2b, Figure S3a, Figure S3b, Figure S8a, Figure S8b, Figure S8c, Figure S8d, Figure S8e, Figure S9a, Figure S9b]
